# Supplementary material for: A straightforward and efficient analytical pipeline for metaproteome characterization
Source: Microbiome. 2014 Dec 10;2:49. doi: 10.1186/s40168-014-0049-2 (PMC4266899; doi:10.1186/s40168-014-0049-2)
Supplement: Additional file 1: Table S1. — Characteristics of the microbial strains used in this study. [file 40168_2014_49_MOESM1_ESM.xlsx]

## Sheet: Microbial strains
Species	Cell type	Source	Abbreviation
Escherichia coli	Gram-negative bacillus	Field isolate	Ecol
Pasteurella multocida	Gram-negative coccobacillus	Field isolate	Pmul
Brevibacillus laterosporus	Gram-positive bacillus	LMG 15441	Blat
Lactobacillus acidophilus	Gram-positive bacillus	LMG 9433	Laci
Lactobacillus casei	Gram-positive bacillus	LMG 6904	Lcas
Enterococcus faecalis	Gram-positive coccus	Field isolate	Efae
Pediococcus pentosaceus	Gram-positive coccus	Field isolate	Ppen
Rhodotorula glutinis	Yeast	Field isolate	Rglu
Saccharomyces cerevisiae	Yeast	CBS 1171	Scer
