# Supplementary material for: A straightforward and efficient analytical pipeline for metaproteome characterization
Source: Microbiome. 2014 Dec 10;2:49. doi: 10.1186/s40168-014-0049-2 (PMC4266899; doi:10.1186/s40168-014-0049-2)
Supplement: Additional file 2: Table S2. — Number of ORFs, peptides, and PSMs identified in each sample, replicate, and run. [file 40168_2014_49_MOESM2_ESM.xlsx]

## Sheet: Foglio1
Sample	Replicate	Run	ORFs*#	Peptides*	PSMs
4MUM		1	2616	15592	41168
		2	2606	15408	42064
		1+2	2917	17893	83232
9MM		1	2379	10372	29658
		2	2293	10241	29576
		1+2	2644	11685	59234
MFM	1	1	7976	10868	22018
		2	8246	11387	22607
		1+2	10129	14085	44625
	2	1	9497	13015	26300
		2	8034	11018	23164
		1+2	11267	15669	49464
	1+2	1+2	13045	18261	94089
*non-redundant; #differences in the total number of ORFs may be found between this table and the Venn diagrams in Figures 3-5 due to redundancy issues related to the maximum parsimony algorithm used for protein grouping.
