# Supplementary material for: A straightforward and efficient analytical pipeline for metaproteome characterization
Source: Microbiome. 2014 Dec 10;2:49. doi: 10.1186/s40168-014-0049-2 (PMC4266899; doi:10.1186/s40168-014-0049-2)
Supplement: Additional file 4: Table S3. — Microbial abundance distribution according to LCA analysis. Percentage abundance is based on PSM values. [file 40168_2014_49_MOESM4_ESM.xlsx]

## Sheet: Taxonomic distribution
superkingdom	abundance		phylum	abundance		class	abundance		order	abundance		family	abundance		genus	abundance		species	abundance
Bacteria	0.831786		Firmicutes	0.580452		Clostridia	0.555971		Clostridiales	0.554128		Lachnospiraceae	0.247996		Clostridium	0.168952		Tannerella sp. 6_1_58FAA_CT1	0.0658823
[Mus musculus]	0.0917305		Bacteroidetes	0.353838		Bacteroidia	0.329857		Bacteroidales	0.329649		Porphyromonadaceae	0.153095		Bacteroides	0.116623		Lachnospiraceae bacterium 3_1_57FAA_CT1	0.0385872
[Glycine max]	0.0719076		Proteobacteria	0.0311691		Deltaproteobacteria	0.0190558		Desulfovibrionales	0.0186555		Clostridiaceae	0.15071		Tannerella	0.0852114		Oscillibacter valericigenes	0.0278811
Eukaryota	0.00312211		Actinobacteria	0.0120823		Erysipelotrichia	0.0144759		Erysipelotrichales	0.0144667		Bacteroidaceae	0.103315		Prevotella	0.0654916		Clostridium hathewayi	0.0239142
Archaea	0.00145368		Spirochaetes	0.00816859		Bacilli	0.0143123		Lactobacillales	0.0086228		Prevotellaceae	0.0677135		Blautia	0.0383177		Marvinbryantia formatexigens	0.018933
			Ascomycota	0.00301054		Actinobacteria	0.0123086		Spirochaetales	0.00831631		Ruminococcaceae	0.0651958		Ruminococcus	0.0380684		Ruminococcaceae bacterium D16	0.0185047
			Tenericutes	0.00146513		Spirochaetia	0.00832158		Coriobacteriales	0.00792808		Eubacteriaceae	0.031847		Roseburia	0.0359992		Clostridium sp. D5	0.0180314
			Euryarchaeota	0.00140492		Flavobacteriia	0.00811712		Flavobacteriales	0.00770331		Oscillospiraceae	0.0273195		Eubacterium	0.0346779		Clostridium hylemonae	0.0176483
			Fusobacteria	0.00110386		Gammaproteobacteria	0.00719704		Bacillales	0.00568043		Desulfovibrionaceae	0.0201418		Oscillibacter	0.0308387		Pseudoflavonifractor capillosus	0.0161607
			Chloroflexi	0.00102358		Negativicutes	0.00541823		Selenomonadales	0.00541479		Erysipelotrichaceae	0.0156364		Porphyromonas	0.0306392		Bacteroides salanitronis	0.0161381
			Fibrobacteres	0.000963372		Cytophagia	0.00423235		Cytophagales	0.00422967		Rikenellaceae	0.0122353		Desulfovibrio	0.0227363		Porphyromonas gingivalis	0.014921
			Basidiomycota	0.00078274		Alphaproteobacteria	0.00378253		Actinomycetales	0.00357581		Coriobacteriaceae	0.00856909		Butyrivibrio	0.0222627		Lachnospiraceae bacterium 1_4_56FAA	0.0147632
			Chlorobi	0.000722529		Sphingobacteriia	0.00306692		Sphingobacteriales	0.00306498		Spirochaetaceae	0.00850284		Parabacteroides	0.0212156		uncultured bacterium	0.011788
			Verrucomicrobia	0.000541897		Betaproteobacteria	0.00167658		Pseudomonadales	0.00247242		Marinilabiliaceae	0.0081053		Marvinbryantia	0.0209414		Tannerella forsythia	0.0111569
			Synergistetes	0.000501756		Mollicutes	0.00149257		Saccharomycetales	0.00200245		Flavobacteriaceae	0.00790654		Dysgonomonas	0.0205176		Roseburia hominis	0.0108865
			Nitrospirae	0.000421475		Fusobacteriia	0.00112454		Enterobacteriales	0.00151206		Veillonellaceae	0.00512379		Coprococcus	0.0188971		Flavonifractor plautii	0.0108414
			Lentisphaerae	0.000401405		Saccharomycetes	0.00108365		Rhizobiales	0.00145076		Bacillaceae	0.00459374		Pseudoflavonifractor	0.017875		Roseburia inulinivorans	0.0108189
			Thermotogae	0.000341194		Fibrobacteria	0.000981414		Thermoanaerobacterales	0.00145076		Peptococcaceae	0.00430663		Dorea	0.0156811		Bacteroidetes oral taxon 274	0.0106385
			Cyanobacteria	0.000321124		Chlorobia	0.000736061		Burkholderiales	0.00116469		Cytophagaceae	0.00412995		Alistipes	0.0138113		butyrateproducing bacterium SS3/4	0.0105935
			Dictyoglomi	0.000301054		Chloroflexi	0.000592938		Fusobacteriales	0.00112383		Lactobacillaceae	0.00333488		Odoribacter	0.0098225		Dysgonomonas gadei	0.00993982
			Crenarchaeota	0.000280983		Synergistia	0.000470261		Mycoplasmatales	0.00108296		Sphingobacteriaceae	0.00329071		Anaerophaga	0.00914938		Blautia hydrogenotrophica	0.00973697
			Deinococcus-Thermus	0.000260913		Anaerolineae	0.000449815		Fibrobacterales	0.000980793		Streptococcaceae	0.00262815		Treponema	0.00832669		Roseburia intestinalis	0.00966935
			Aquificae	0.000160562		Verrucomicrobiae	0.000449815		Alteromonadales	0.00089906		Aerococcaceae	0.0024073		Alloprevotella	0.00703032		Lachnospiraceae bacterium 7_1_58FAA	0.00964681
			Thaumarchaeota	8.0281e-05		Nitrospira	0.000429369		Rhodobacterales	0.000796894		Moraxellaceae	0.00205393		Faecalibacterium	0.00555943		Clostridium saccharolyticum	0.00917348
			Planctomycetes	8.0281e-05		Lentisphaeria	0.000408923		Bifidobacteriales	0.000735595		Enterobacteriaceae	0.00163431		Coprobacillus	0.00531013		[Ruminococcus] torques	0.00888047
			Elusimicrobia	6.02107e-05		Methanobacteria	0.000388477		Chlorobiales	0.000735595		Saccharomycetaceae	0.00154597		Subdoligranulum	0.00508576		Eubacterium rectale	0.00867762
			Deferribacteres	2.00702e-05		Halobacteria	0.00036803		Sphingomonadales	0.000715161		Peptostreptococcaceae	0.00130303		Paludibacter	0.00493618		[Ruminococcus] obeum	0.00863254
			Thermodesulfobacteria	2.00702e-05		Thermotogae	0.000347584		Chloroflexales	0.000592562		Thermoanaerobacterales Family III. Incertae Sedis	0.00125886		Bacillus	0.00403869		Dysgonomonas mossii	0.00858746
			Acidobacteria	2.00702e-05		Dictyoglomia	0.000306692		Vibrionales	0.000551696		Mycoplasmataceae	0.00117052		Paraprevotella	0.00391404		Clostridium nexile	0.00847477
						Agaricomycetes	0.000306692		Eurotiales	0.000531263		Paenibacillaceae	0.00110426		Lactobacillus	0.00376446		Eubacterium ventriosum	0.00842969
						Thermoprotei	0.000286246		Aeromonadales	0.00051083		Fibrobacteraceae	0.00106009		Microscilla	0.00358995		Dorea formicigenerans	0.00838461
						Deinococci	0.0002658		Xanthomonadales	0.000490396		Clostridiales Family XI. Incertae Sedis	0.00103801		Oribacterium	0.00336558		Coprococcus comes	0.00806906
						Tremellomycetes	0.000245354		Synergistales	0.000469963		Rhodobacteraceae	0.000861326		Collinsella	0.00299162		Clostridium asparagiforme	0.00773097
						Methanococci	0.000184015		Verrucomicrobiales	0.00044953		Leptotrichiaceae	0.000817156		Streptococcus	0.00296669		Butyrivibrio crossotus	0.00770843
						Aquificae	0.000163569		Anaerolineales	0.00044953		Chlorobiaceae	0.000795071		Anaerotruncus	0.00284204		Parabacteroides johnsonii	0.00759574
						Eurotiomycetes	0.000163569		Nitrospirales	0.000429097		Bifidobacteriaceae	0.000795071		Capnocytophaga	0.00269246		Ruminococcus sp. SR1/5	0.00752812
						Dothideomycetes	0.000143123		Acholeplasmatales	0.000408664		Enterococcaceae	0.000772985		Megasphaera	0.00256781		Clostridium leptum	0.0074605
						Thermococci	0.000143123		Methanobacteriales	0.00038823		Sphingomonadaceae	0.000772985		Turicibacter	0.00251795		Prevotella ruminicola	0.00741542
						Leotiomycetes	0.000122677		Caulobacterales	0.000367797		Actinomycetaceae	0.0007509		Abiotrophia	0.00251795		Ruminococcus lactaris	0.00739288
						Spartobacteria	0.000102231		Halobacteriales	0.000367797		Acidaminococcaceae	0.000728815		Anaerostipes	0.00236837		Ruminococcus sp. 5_1_39BFAA	0.00737034
						Planctomycetia	8.17845e-05		Thermotogales	0.000347364		Streptomycetaceae	0.000684644		Sphingobacterium	0.00209414		Lachnospiraceae bacterium 2_1_46FAA	0.00732526
						Archaeoglobi	8.17845e-05		Dictyoglomales	0.000306498		Bradyrhizobiaceae	0.000684644		Desulfosporosinus	0.00206921		Butyrivibrio proteoclasticus	0.00680686
						Elusimicrobia	6.13384e-05		Sebacinales	0.000286065		Idiomarinaceae	0.000640474		Moraxella	0.00162046		Bacteroides eggerthii	0.00617576
						Sordariomycetes	6.13384e-05		Rhodocyclales	0.000265631		Chloroflexaceae	0.000640474		Shuttleworthia	0.00159553		Clostridium phytofermentans	0.0060856
						Methanomicrobia	6.13384e-05		Tremellales	0.000245198		Pseudomonadaceae	0.000618388		Eggerthella	0.00152074		Clostridium citroniae	0.00597291
						Epsilonproteobacteria	4.08923e-05		Neisseriales	0.000245198		Methylobacteriaceae	0.000618388		Candidatus Azobacteroides	0.00149581		Porphyromonas endodontalis	0.00595037
						Deferribacteres	2.04461e-05		Sporidiobolales	0.000245198		Vibrionaceae	0.000596303		Desulfotomaculum	0.00144595		Clostridium clostridioforme	0.00581513
						Pezizomycetes	2.04461e-05		Rhodospirillales	0.000224765		Burkholderiaceae	0.000596303		Pedobacter	0.0013213		Dorea longicatena	0.00579259
						Thermodesulfobacteria	2.04461e-05		Desulfurococcales	0.000224765		Trichocomaceae	0.000574218		Mycoplasma	0.00129637		Bacteroides coprophilus	0.00572498
									Pasteurellales	0.000204332		Micrococcaceae	0.000530047		Fibrobacter	0.00119665		Odoribacter splanchnicus	0.00561228
									Methanococcales	0.000183899		Xanthomonadaceae	0.000530047		Ethanoligenens	0.00117172		Anaerophaga sp. HS1	0.00540943
									Aquificales	0.000163465		Succinivibrionaceae	0.000530047		Slackia	0.00104707		Butyrivibrio fibrisolvens	0.00534181
									Myxococcales	0.000163465		Synergistaceae	0.000507962		Paenibacillus	0.00104707		Faecalibacterium prausnitzii	0.00502626
									Lentisphaerales	0.000163465		Clostridiales Family XVIII. Incertae Sedis	0.000507962		Olsenella	0.000947347		Bacteroides cellulosilyticus	0.00491356
									Thermales	0.000143032		Anaerolineaceae	0.000485876		Lachnoanaerobaculum	0.000897487		Eubacterium eligens	0.00475579
									Botryosphaeriales	0.000143032		Brachyspiraceae	0.000485876		Cryptobacterium	0.000897487		Clostridiales bacterium 1_7_47FAA	0.00473325
									Thermococcales	0.000143032		Verrucomicrobiaceae	0.000485876		Chryseobacterium	0.000872557		Porphyromonas uenonis	0.00468817
									Deinococcales	0.000122599		Nitrospiraceae	0.000463791		Bifidobacterium	0.000847627		Alloprevotella tannerae	0.00466563
									Chroococcales	0.000122599		Acholeplasmataceae	0.000441706		Streptobacillus	0.000822696		Coprobacillus sp. 3_3_56FAA	0.00453039
									Helotiales	0.000122599		Cyclobacteriaceae	0.000419621		Johnsonella	0.000797766		Paludibacter propionicigenes	0.00446278
									Bdellovibrionales	0.000122599		Methanobacteriaceae	0.000419621		Dialister	0.000797766		Prevotella oralis	0.00444024
									Chromatiales	0.000102166		Fusobacteriaceae	0.000397535		Atopobium	0.000772836		Parabacteroides merdae	0.00435008
									Archaeoglobales	8.17327e-05		Caulobacteraceae	0.000397535		Novosphingobium	0.000772836		Lachnospiraceae bacterium 142	0.00421484
									Methylococcales	8.17327e-05		Halobacteriaceae	0.000397535		Streptomyces	0.000772836		Clostridium methylpentosum	0.00419231
									Stigonematales	8.17327e-05		Cryomorphaceae	0.000397535		Sphaerochaeta	0.000747906		[Bacteroides] pectinophilus	0.00405707
									Desulfurellales	8.17327e-05		Thermotogaceae	0.00037545		Gordonibacter	0.000747906		Eubacterium hallii	0.00403453
									Nitrosopumilales	8.17327e-05		Syntrophomonadaceae	0.000353365		Coriobacterium	0.000747906		Coprococcus catus	0.00403453
									Nostocales	8.17327e-05		Nocardiopsaceae	0.000353365		Idiomarina	0.000722976		Prevotella buccalis	0.00401199
									Planctomycetales	6.12996e-05		Alcaligenaceae	0.000331279		Caldithrix	0.000722976		Bacteroides coprocola	0.00394437
									Haloplasmatales	6.12996e-05		Dictyoglomaceae	0.000331279		Phascolarctobacterium	0.000722976		Clostridium sp. 7_3_54FAA	0.00371898
									Solirubrobacterales	6.12996e-05		Sebacinaceae	0.000309194		Methylobacterium	0.000698045		Bacteroides helcogenes	0.00369644
									Thermoproteales	6.12996e-05		Rhodocyclaceae	0.000287109		Acinetobacter	0.000698045		Prevotella copri	0.00362882
									Elusimicrobiales	6.12996e-05		Thermoanaerobacteraceae	0.000287109		Stomatobaculum	0.000673115		Subdoligranulum variabile	0.00356121
									Magnaporthales	6.12996e-05		Victivallaceae	0.000265024		Roseiflexus	0.000673115		Paraprevotella xylaniphila	0.00353867
									Oscillatoriales	4.08664e-05		Neisseriaceae	0.000265024		Zunongwangia	0.000673115		Prevotella micans	0.00351613
									Campylobacterales	4.08664e-05		Desulfurococcaceae	0.000242938		Thermoanaerobacterium	0.000673115		Alistipes indistinctus	0.00342597
									Halanaerobiales	4.08664e-05		Sanguibacteraceae	0.000242938		Pseudomonas	0.000673115		Desulfovibrio desulfuricans	0.00342597
									Methanosarcinales	4.08664e-05		Heliobacteriaceae	0.000242938		Megamonas	0.000623255		Prevotella amnii	0.00342597
									Deferribacterales	2.04332e-05		Tremellaceae	0.000242938		Enterococcus	0.000623255		Clostridium scindens	0.00333581
									Methanomicrobiales	2.04332e-05		Geodermatophilaceae	0.000220853		Bradyrhizobium	0.000598325		Odoribacter laneus	0.00326819
									Candidatus Brocadiales	2.04332e-05		Pasteurellaceae	0.000220853		Providencia	0.000598325		Microscilla marina	0.00324566
									Thermodesulfobacteriales	2.04332e-05		Methanocaldococcaceae	0.000198768		Symbiobacterium	0.000573394		Prevotella marshii	0.00313296
									Pezizales	2.04332e-05		Rhodospirillaceae	0.000198768		Acetonema	0.000573394		Blautia hansenii	0.00311042
									Boletales	2.04332e-05		Frankiaceae	0.000176682		Xanthomonas	0.000548464		Ruminococcus flavefaciens	0.00306534
												Lentisphaeraceae	0.000176682		Candidatus Arthromitus	0.000548464		Clostridium symbiosum	0.00306534
												Carnobacteriaceae	0.000176682		Anaerolinea	0.000548464		Clostridium sp. L250	0.00299772
												Thermococcaceae	0.000154597		Brachyspira	0.000548464		Clostridium sp. M62/1	0.00297518
												Thermaceae	0.000154597		Actinomyces	0.000548464		Anaerophaga thermohalophila	0.00286249
												Pseudonocardiaceae	0.000154597		Burkholderia	0.000548464		uncultured pig faeces bacterium	0.00279487
												Comamonadaceae	0.000154597		Mitsuokella	0.000548464		Bacteroides coprosuis	0.00274979
												Sporolactobacillaceae	0.000154597		Candidatus Cloacamonas	0.000548464		[Eubacterium] biforme	0.00274979
												Botryosphaeriaceae	0.000154597		Akkermansia	0.000548464		Treponema saccharophilum	0.00272725
												Beijerinckiaceae	0.000132512		Cellulosilyticum	0.000548464		Eubacterium siraeum	0.00272725
												Deinococcaceae	0.000132512		Chlorobaculum	0.000548464		Treponema succinifaciens	0.00270471
												Bacteriovoracaceae	0.000132512		Peptoniphilus	0.000523534		Bacteroides fragilis	0.00270471
												Pseudoalteromonadaceae	0.000132512		Anoxybacillus	0.000523534		[Eubacterium] cylindroides	0.00270471
												Segniliparaceae	0.000132512		Leptospirillum	0.000523534		[Ruminococcus] gnavus	0.0026371
												Propionibacteriaceae	0.000132512		Candidatus Desulforudis	0.000523534		Lachnospiraceae bacterium 4_1_37FAA	0.00261456
												Gordoniaceae	0.000110426		Spirochaeta	0.000523534		Anaerotruncus colihominis	0.00256948
												Staphylococcaceae	0.000110426		Succinatimonas	0.000498604		Ruminococcus champanellensis	0.00254694
												Listeriaceae	0.000110426		Pseudoramibacter	0.000498604		Alistipes shahii	0.00254694
												Ectothiorhodospiraceae	0.000110426		Arthrobacter	0.000498604		Bacteroides plebeius	0.0025244
												Cystobacteraceae	0.000110426		Acholeplasma	0.000498604		Desulfovibrio piger	0.00250186
												Clostridiales Family XIII. Incertae Sedis	0.000110426		Syntrophococcus	0.000473674		Ruminococcus bromii	0.00238916
												Sclerotiniaceae	0.000110426		Methanosphaera	0.000473674		Prevotella bryantii	0.00236662
												Corynebacteriaceae	0.000110426		Barnesiella	0.000473674		Abiotrophia defectiva	0.00227647
												Nitrosopumilaceae	8.83412e-05		Flavobacterium	0.000473674		Prevotella sp. oral taxon 299	0.00225393
												Archaeoglobaceae	8.83412e-05		Pseudovibrio	0.000448744		Lachnospiraceae oral taxon 107	0.00223139
												Nostocaceae	8.83412e-05		Thermosediminibacter	0.000448744		Alistipes sp. HGB5	0.00220885
												Desulfurobacteriaceae	8.83412e-05		Pelotomaculum	0.000448744		Clostridium bolteae	0.00218631
												Alteromonadaceae	8.83412e-05		Roseovarius	0.000448744		Clostridium botulinum	0.00207361
												Rhizobiaceae	8.83412e-05		Brenneria	0.000448744		Bacteroides stercoris	0.00207361
												Desulfurellaceae	8.83412e-05		Mesoflavibacter	0.000448744		Prevotella oulorum	0.00205107
												Micromonosporaceae	8.83412e-05		Veillonella	0.000448744		Ruminococcus albus	0.002006
												Methylococcaceae	8.83412e-05		Halorhabdus	0.000448744		Lachnospiraceae bacterium 6_1_63FAA	0.002006
												Debaryomycetaceae	8.83412e-05		Saccharomyces	0.000448744		Alistipes putredinis	0.00191584
												Aquificaceae	8.83412e-05		Fusobacterium	0.000448744		Bacteroides dorei	0.0017806
												Conexibacteraceae	6.62559e-05		Muricauda	0.000423813		Prevotella timonensis	0.00171298
												Haloplasmataceae	6.62559e-05		Kordia	0.000423813		Clostridium beijerinckii	0.00171298
												Planctomycetaceae	6.62559e-05		Acetivibrio	0.000398883		Lachnospiraceae bacterium oral taxon 082	0.00169045
												Sutterellaceae	6.62559e-05		Nocardiopsis	0.000398883		Alloprevotella rava	0.00169045
												Thermoproteaceae	6.62559e-05		Dictyoglomus	0.000373953		Prevotella buccae	0.00164537
												Magnaporthaceae	6.62559e-05		Polaribacter	0.000373953		Bacteroides fluxus	0.00162283
												Elusimicrobiaceae	6.62559e-05		Vibrio	0.000373953		Prevotella stercorea	0.00162283
												Catenulisporaceae	6.62559e-05		Fluviicola	0.000349023		Porphyromonas asaccharolytica	0.00160029
												Shewanellaceae	6.62559e-05		Chlorobium	0.000349023		Desulfovibrio sp. 6_1_46AFAA	0.00157775
												Myxococcaceae	6.62559e-05		Piriformospora	0.000349023		Collinsella tanakaei	0.00155521
												Ferrimonadaceae	4.41706e-05		Emericella	0.000324093		Bacteroides intestinalis	0.00151013
												Methanosarcinaceae	4.41706e-05		Pyramidobacter	0.000324093		Bacteroides vulgatus	0.00151013
												Dipodascaceae	4.41706e-05		Azoarcus	0.000324093		Sphingobacterium sp. 21	0.00148759
												Hyphomicrobiaceae	4.41706e-05		Helcococcus	0.000324093		Prevotella salivae	0.00146505
												Helicobacteraceae	4.41706e-05		Spirosoma	0.000324093		Moraxella catarrhalis	0.00146505
												Acetobacteraceae	4.41706e-05		Caloramator	0.000324093		Parabacteroides sp. D13	0.00146505
												Mycobacteriaceae	4.41706e-05		Enterobacter	0.000324093		Desulfovibrio sp. 3_1_syn3	0.00146505
												Halanaerobiaceae	4.41706e-05		Asticcacaulis	0.000324093		Shuttleworthia satelles	0.00144251
												Candidatus Brocadiaceae	2.20853e-05		Escherichia	0.000324093		Prevotella maculosa	0.00144251
												Nocardioidaceae	2.20853e-05		Bordetella	0.000299162		Bacillus smithii	0.0013749
												Deferribacteraceae	2.20853e-05		Caldicellulosiruptor	0.000299162		Bacteroides caccae	0.0013749
												Desulfohalobiaceae	2.20853e-05		Photobacterium	0.000299162		Lactobacillus johnsonii	0.0013749
												Tuberaceae	2.20853e-05		Mobiluncus	0.000299162		Candidatus Azobacteroides pseudotrichonymphae	0.00135236
												Jonesiaceae	2.20853e-05		Alkaliphilus	0.000299162		Coprococcus sp. ART55/1	0.00135236
												Serpulaceae	2.20853e-05		Rhodotorula	0.000299162		Megasphaera micronuciformis	0.00130728
												Thermoanaerobacterales Family IV. Incertae Sedis	2.20853e-05		Leadbetterella	0.000299162		Coprococcus eutactus	0.00128474
												Flammeovirgaceae	2.20853e-05		Runella	0.000299162		Bacteroides finegoldii	0.00123966
												Aeromonadaceae	2.20853e-05		Thermotoga	0.000299162		Prevotella histicola	0.00123966
												Helotiaceae	2.20853e-05		Solitalea	0.000299162		Clostridium sp. SY8519	0.00121712
												Thermodesulfobacteriaceae	2.20853e-05		Victivallis	0.000299162		Prevotella sp. oral taxon 472	0.00121712
												Thermomonosporaceae	2.20853e-05		Solobacterium	0.000274232		Lachnospiraceae bacterium A4	0.00119458
															Sanguibacter	0.000274232		Lachnospiraceae bacterium 5_1_57FAA	0.00119458
															Filobasidiella	0.000274232		uncultured bacterium 34R1	0.00117204
															Anaerococcus	0.000274232		Eubacterium cellulosolvens	0.0011495
															Myroides	0.000274232		Parabacteroides distasonis	0.0011495
															Candidatus Puniceispirillum	0.000274232		Prevotella bergensis	0.0011495
															Holdemania	0.000274232		Bacteroides xylanisolvens	0.00110442
															Cyclobacterium	0.000274232		Bacteroides uniformis	0.00110442
															Bulleidia	0.000249302		butyrateproducing bacterium SM4/1	0.00110442
															Thermincola	0.000249302		Fibrobacter succinogenes	0.00108189
															Tetragenococcus	0.000249302		Eggerthella sp. YY7918	0.00105935
															Leeuwenhoekiella	0.000249302		Ethanoligenens harbinense	0.00105935
															Thermoanaerobacter	0.000249302		Streptococcus anginosus	0.00105935
															Desulfurococcus	0.000249302		Alistipes finegoldii	0.00103681
															Torulaspora	0.000249302		Subdoligranulum sp. 4_3_54A2FAA	0.00103681
															Dethiobacter	0.000249302		Clostridium sp. 7_2_43FAA	0.00103681
															Geodermatophilus	0.000249302		Eubacterium limosum	0.00101427
															Anaerofustis	0.000224372		[Eubacterium] dolichum	0.00101427
															Methanotorris	0.000224372		Prevotella multisaccharivorax	0.00101427
															Azospirillum	0.000224372		Prevotella sp. oral taxon 317	0.000991728
															Acetobacterium	0.000224372		Flavobacteriaceae bacterium S85	0.000969189
															Oceanobacillus	0.000224372		Prevotella pallens	0.00094665
															Ornithinibacillus	0.000199442		Oribacterium sp. ACB1	0.00094665
															Lentisphaera	0.000199442		Prevotella disiens	0.00092411
															Algoriphagus	0.000199442		Mycoplasma mycoides	0.00092411
															Aerococcus	0.000199442		Bacteroides clarus	0.000901571
															Frankia	0.000199442		Capnocytophaga sp. oral taxon 338	0.000901571
															Granulicatella	0.000199442		Pedobacter heparinus	0.000856492
															Thermobacillus	0.000199442		Lachnospiraceae bacterium 9_1_43BFAA	0.000811414
															Geobacillus	0.000199442		Lachnoanaerobaculum saburreum	0.000811414
															Dokdonia	0.000199442		Cryptobacterium curtum	0.000811414
															Jonquetella	0.000199442		Prevotella denticola	0.000811414
															Haemophilus	0.000174511		Chryseobacterium gleum	0.000788875
															Pyrococcus	0.000174511		Treponema phagedenis	0.000788875
															Saccharomonospora	0.000174511		Bacteroides thetaiotaomicron	0.000788875
															Eremothecium	0.000174511		[Clostridium] spiroforme	0.000743796
															Thermus	0.000174511		Collinsella intestinalis	0.000743796
															Lasiodiplodia	0.000174511		uncultured murine large bowel bacterium BAC 31B	0.000743796
															Heliobacterium	0.000174511		Streptobacillus moniliformis	0.000743796
															Sporolactobacillus	0.000174511		Dialister invisus	0.000721257
															Hylemonella	0.000174511		Clostridium cellulolyticum	0.000721257
															Segniliparus	0.000149581		Prevotella nigrescens	0.000721257
															Neisseria	0.000149581		Johnsonella ignava	0.000721257
															Syntrophomonas	0.000149581		Lachnospiraceae bacterium 5_1_63FAA	0.000698718
															Bacteriovorax	0.000149581		Slackia heliotrinireducens	0.000676178
															Propionibacterium	0.000149581		Bacteroides sp. 2_1_33B	0.000676178
															Laribacter	0.000149581		Coriobacterium glomerans	0.000676178
															Deinococcus	0.000149581		Bacteroides sp. 3_1_19	0.000676178
															Pseudoalteromonas	0.000149581		Gordonibacter pamelaeae	0.000676178
															Methylocella	0.000149581		Prevotella dentalis	0.000653639
															Selenomonas	0.000149581		Idiomarina sp. A28L	0.000653639
															Synechocystis	0.000124651		Caldithrix abyssi	0.000653639
															Chthoniobacter	0.000124651		Clostridium clariflavum	0.000653639
															Petrotoga	0.000124651		Phascolarctobacterium succinatutens	0.000653639
															Robiginitalea	0.000124651		Bacillus weihenstephanensis	0.000653639
															Ralstonia	0.000124651		Desulfosporosinus orientis	0.000653639
															Phenylobacterium	0.000124651		Megasphaera elsdenii	0.0006311
															Stigmatella	0.000124651		Desulfosporosinus meridiei	0.0006311
															Desulfitobacterium	0.000124651		Olsenella uli	0.0006311
															Thioalkalivibrio	0.000124651		Desulfotomaculum reducens	0.0006311
															Gordonia	0.000124651		Methylobacterium nodulans	0.0006311
															Dyadobacter	0.000124651		Sphaerochaeta pleomorpha	0.00060856
															Listeria	0.000124651		Stomatobaculum longum	0.00060856
															Corynebacterium	0.000124651		[Clostridium] sticklandii	0.00060856
															Aspergillus	0.000124651		Zunongwangia profunda	0.00060856
															Staphylococcus	0.000124651		Atopobium parvulum	0.000586021
															Penicillium	0.000124651		Lachnospiraceae bacterium 2_1_58FAA	0.000586021
															Acidaminococcus	9.97208e-05		Desulfotomaculum kuznetsovii	0.000586021
															Hippea	9.97208e-05		Prevotella veroralis	0.000563482
															Micromonospora	9.97208e-05		Novosphingobium pentaromativorans	0.000563482
															Cylindrospermopsis	9.97208e-05		Treponema primitia	0.000540943
															Ferroglobus	9.97208e-05		Bacteroides sp. D2	0.000540943
															Maribacter	9.97208e-05		Clostridium pasteurianum	0.000540943
															Micrococcus	9.97208e-05		Bacteroides sp.	0.000518403
															Rhodopseudomonas	9.97208e-05		Acetonema longum	0.000518403
															Fischerella	9.97208e-05		Symbiobacterium thermophilum	0.000518403
															Methylobacter	9.97208e-05		Anaerostipes sp. 3_2_56FAA	0.000518403
															Hydrogenobaculum	9.97208e-05		Capnocytophaga gingivalis	0.000518403
															Sclerotinia	9.97208e-05		Oribacterium sp. oral taxon 078	0.000518403
															Owenweeksia	9.97208e-05		Bacteroides sp. 1_1_14	0.000495864
															Candidatus Nitrosoarchaeum	9.97208e-05		Cellulosilyticum lentocellum	0.000495864
															Heliobacillus	9.97208e-05		Parabacteroides gordonii	0.000495864
															Desulfurobacterium	9.97208e-05		Prevotella bivia	0.000495864
															Elusimicrobium	7.47906e-05		Mitsuokella multacida	0.000495864
															Anaerobiospirillum	7.47906e-05		Lactobacillus vaginalis	0.000495864
															Spathaspora	7.47906e-05		Anaerolinea thermophila	0.000495864
															Magnaporthe	7.47906e-05		Akkermansia muciniphila	0.000495864
															Catenulispora	7.47906e-05		Streptococcus macacae	0.000495864
															Pyrobaculum	7.47906e-05		Chlorobaculum tepidum	0.000495864
															Candida	7.47906e-05		Brachyspira pilosicoli	0.000495864
															Conexibacter	7.47906e-05		Candidatus Cloacamonas acidaminovorans	0.000495864
															Achromobacter	7.47906e-05		Oribacterium sinus	0.000495864
															Rhizobium	7.47906e-05		Megamonas hypermegale	0.000495864
															Dickeya	7.47906e-05		Desulfosporosinus youngiae	0.000473325
															Anaeromyxobacter	7.47906e-05		Leptospirillum ferrodiazotrophum	0.000473325
															Nitrobacter	7.47906e-05		Thermoanaerobacterium thermosulfurigenes	0.000473325
															Shewanella	7.47906e-05		Anoxybacillus flavithermus	0.000473325
															Komagataella	7.47906e-05		Clostridium perfringens	0.000473325
															Gramella	7.47906e-05		Candidatus Desulforudis audaxviator	0.000473325
															Zygosaccharomyces	7.47906e-05		Succinatimonas hippei	0.000450785
															Zymomonas	7.47906e-05		Desulfovibrio vulgaris	0.000450785
															Haloplasma	7.47906e-05		Flavobacteria bacterium MS0242A	0.000450785
															Alteromonas	4.98604e-05		Prevotella oris	0.000450785
															Parasutterella	4.98604e-05		Actinomyces coleocanis	0.000450785
															Thermosinus	4.98604e-05		Acholeplasma laidlawii	0.000450785
															Methanosarcina	4.98604e-05		Pseudoramibacter alactolyticus	0.000450785
															Bizionia	4.98604e-05		Spirochaeta smaragdinae	0.000450785
															Acetobacter	4.98604e-05		Arthrobacter arilaitensis	0.000450785
															Gardnerella	4.98604e-05		Bacteroides sp. 20_3	0.000450785
															Sebaldella	4.98604e-05		Roseiflexus sp. RS1	0.000428246
															Halothermothrix	4.98604e-05		Barnesiella viscericola	0.000428246
															Pseudoxanthomonas	4.98604e-05		Flavobacterium columnare	0.000428246
															Planctomyces	4.98604e-05		Bacteroides ovatus	0.000428246
															Parvimonas	4.98604e-05		Syntrophococcus sucromutans	0.000428246
															Yersinia	4.98604e-05		Methanosphaera stadtmanae	0.000428246
															Ferrimonas	4.98604e-05		Sphingobacterium spiritivorum	0.000405707
															Rhodomicrobium	4.98604e-05		Candidatus Arthromitus sp. SFB3	0.000405707
															Pseudanabaena	4.98604e-05		Thermosediminibacter oceani	0.000405707
															Caldanaerobacter	4.98604e-05		gamma proteobacterium HTCC5015	0.000405707
															Leptotrichia	4.98604e-05		Roseovarius nubinhibens	0.000405707
															Chloroflexus	4.98604e-05		Halorhabdus utahensis	0.000405707
															Gemella	4.98604e-05		Mesoflavibacter zeaxanthinifaciens	0.000405707
															Erysipelothrix	4.98604e-05		Pelotomaculum thermopropionicum	0.000405707
															Catenibacterium	4.98604e-05		Brenneria sp. EniD312	0.000405707
															Yarrowia	4.98604e-05		Bacteroides sp. D20	0.000405707
															Mycobacterium	4.98604e-05		Paenibacillus mucilaginosus	0.000383168
															Glaciecola	4.98604e-05		Treponema azotonutricium	0.000383168
															Tuber	2.49302e-05		Anaerostipes caccae	0.000383168
															Thermomonospora	2.49302e-05		Kordia algicida	0.000383168
															Anaeroglobus	2.49302e-05		Muricauda ruestringensis	0.000383168
															Serpula	2.49302e-05		Bacteroides sp. D22	0.000383168
															Sphingopyxis	2.49302e-05		Megasphaera sp. UPII 135E	0.000360628
															Marivirga	2.49302e-05		Streptomyces cattleya	0.000360628
															Krokinobacter	2.49302e-05		Clostridium carboxidivorans	0.000360628
															Pasteurella	2.49302e-05		Providencia stuartii	0.000360628
															Mahella	2.49302e-05		Nocardiopsis alba	0.000360628
															Debaryomyces	2.49302e-05		Acetivibrio cellulolyticus	0.000360628
															Exiguobacterium	2.49302e-05		Bacteroides sp. 1_1_30	0.000338089
															Deferribacter	2.49302e-05		Pedobacter saltans	0.000338089
															Candidatus Chloracidobacterium	2.49302e-05		Collinsella stercoris	0.000338089
															Singulisphaera	2.49302e-05		Piriformospora indica	0.00031555
															Ureaplasma	2.49302e-05		Oribacterium sp. ACB7	0.00031555
															Helicobacter	2.49302e-05		Bradyrhizobium sp. BTAi1	0.00031555
															Ahrensia	2.49302e-05		Fluviicola taffensis	0.00031555
															Candidatus Kuenenia	2.49302e-05		Capnocytophaga ochracea	0.00031555
															Jonesia	2.49302e-05		[Eubacterium] yurii	0.00031555
															Sutterella	2.49302e-05		Paenibacillus polymyxa	0.00031555
															Thermodesulfatator	2.49302e-05		Lactobacillus gasseri	0.00031555
															Niabella	2.49302e-05		Clostridium cellulovorans	0.000293011
															Botryotinia	2.49302e-05		Asticcacaulis biprosthecium	0.000293011
															Desulfonatronospira	2.49302e-05		Pyramidobacter piscolens	0.000293011
															Candidatus Sulcia	2.49302e-05		Enterococcus italicus	0.000293011
															Synergistes	2.49302e-05		Emericella nidulans	0.000293011
															Aeromonas	2.49302e-05		Escherichia coli	0.000293011
															Aggregatibacter	2.49302e-05		Helcococcus kunzii	0.000293011
															Pantoea	2.49302e-05		Fusobacterium mortiferum	0.000293011
															Glarea	2.49302e-05		Acinetobacter sp. ATCC 27244	0.000293011
															Candidatus Amoebophilus	2.49302e-05		Dictyoglomus thermophilum	0.000293011
															Ignicoccus	2.49302e-05		Spirosoma linguale	0.000293011
															Cytophaga	2.49302e-05		Runella slithyformis	0.000270471
															Tepidanaerobacter	2.49302e-05		Leadbetterella byssophila	0.000270471
															Candidatus Liberibacter	2.49302e-05		Solitalea canadensis	0.000270471
															Anaerobaculum	2.49302e-05		Bordetella avium	0.000270471
															Peptostreptococcus	2.49302e-05		Clostridium sporogenes	0.000270471
															Cellvibrio	2.49302e-05		Photobacterium sp. SKA34	0.000270471
															Aeromicrobium	2.49302e-05		Rhodotorula glutinis	0.000270471
															Actinobacillus	2.49302e-05		Peptoniphilus duerdenii	0.000270471
															Neosartorya	2.49302e-05		Thermotoga neapolitana	0.000270471
															Sulfurimonas	2.49302e-05		Prevotella melaninogenica	0.000270471
															Microcystis	2.49302e-05		Xanthomonas campestris	0.000270471
																		Victivallis vadensis	0.000270471
																		Acinetobacter lwoffii	0.000270471
																		Bacillus amyloliquefaciens	0.000270471
																		Mobiluncus mulieris	0.000270471
																		Streptococcus ictaluri	0.000247932
																		Alkaliphilus metalliredigens	0.000247932
																		Sanguibacter keddieii	0.000247932
																		Bacillus sp. m313	0.000247932
																		Solobacterium moorei	0.000247932
																		Cyclobacterium marinum	0.000247932
																		Treponema caldaria	0.000247932
																		Holdemania filiformis	0.000247932
																		Candidatus Puniceispirillum marinum	0.000247932
																		Caldicellulosiruptor hydrothermalis	0.000225393
																		Enterobacter aerogenes	0.000225393
																		Bulleidia extructa	0.000225393
																		Desulfurococcus mucosus	0.000225393
																		Thermincola potens	0.000225393
																		Dethiobacter alkaliphilus	0.000225393
																		Clostridium papyrosolvens	0.000225393
																		uncultured Desulfovibrio sp.	0.000225393
																		Leeuwenhoekiella blandensis	0.000225393
																		[Clostridium] difficile	0.000225393
																		Tetragenococcus halophilus	0.000225393
																		Cryptococcus neoformans	0.000225393
																		Torulaspora delbrueckii	0.000225393
																		Bacillus sp. NRRL B14911	0.000225393
																		Olsenella sp. oral taxon 809	0.000225393
																		Geodermatophilus obscurus	0.000225393
																		Clostridium novyi	0.000225393
																		Lactobacillus reuteri	0.000202853
																		Mycoplasma iowae	0.000202853
																		Bacteroides sp. 2_1_7	0.000202853
																		Anaerofustis stercorihominis	0.000202853
																		Xanthomonas gardneri	0.000202853
																		Caloramator fervidus	0.000202853
																		Streptococcus equi	0.000202853
																		Bifidobacterium bifidum	0.000202853
																		Streptococcus thermophilus	0.000202853
																		Bacillus coagulans	0.000202853
																		Clostridium thermocellum	0.000202853
																		Methanotorris formicicus	0.000202853
																		Azospirillum brasilense	0.000202853
																		Veillonella sp. oral taxon 158	0.000202853
																		Acetobacterium woodii	0.000202853
																		Clostridium sp.	0.000180314
																		Lentisphaera araneosa	0.000180314
																		Granulicatella adiacens	0.000180314
																		Ornithinibacillus scapharcae	0.000180314
																		Geobacillus sp. Y4.1MC1	0.000180314
																		Prevotella multiformis	0.000180314
																		Algoriphagus sp. PR1	0.000180314
																		Flavobacteriaceae bacterium 351910	0.000180314
																		Jonquetella anthropi	0.000180314
																		Oceanobacillus iheyensis	0.000180314
																		Roseiflexus castenholzii	0.000180314
																		Providencia rettgeri	0.000180314
																		Bifidobacterium pseudocatenulatum	0.000180314
																		Vibrio splendidus	0.000180314
																		Thermobacillus composti	0.000180314
																		Pseudomonas amygdali	0.000180314
																		Erysipelotrichaceae bacterium 21_3	0.000180314
																		Pseudomonas coronafaciens	0.000180314
																		Dokdonia donghaensis	0.000180314
																		Aerococcus urinae	0.000180314
																		Anaerococcus hydrogenalis	0.000180314
																		Flavobacteriaceae bacterium HQM9	0.000157775
																		Chlorobium limicola	0.000157775
																		Chlorobium ferrooxidans	0.000157775
																		Eubacterium saphenum	0.000157775
																		Azoarcus sp. BH72	0.000157775
																		Lasiodiplodia theobromae	0.000157775
																		Hylemonella gracilis	0.000157775
																		Prevotella sp.	0.000157775
																		Sporolactobacillus inulinus	0.000157775
																		Eremothecium cymbalariae	0.000157775
																		Haemophilus ducreyi	0.000157775
																		Thermus aquaticus	0.000157775
																		Heliobacterium modesticaldum	0.000157775
																		Blautia producta	0.000157775
																		Pyrococcus yayanosii	0.000157775
																		Bacteriovorax marinus	0.000135236
																		Veillonella dispar	0.000135236
																		Burkholderia gladioli	0.000135236
																		Deinococcus radiodurans	0.000135236
																		Syntrophomonas wolfei	0.000135236
																		Segniliparus rugosus	0.000135236
																		Clostridium sp. DLVIII	0.000135236
																		Slackia exigua	0.000135236
																		Burkholderia oklahomensis	0.000135236
																		Azoarcus sp. KH32C	0.000135236
																		Saccharomonospora viridis	0.000135236
																		Lactobacillus sanfranciscensis	0.000135236
																		Enterococcus casseliflavus	0.000135236
																		Laribacter hongkongensis	0.000135236
																		Clostridium acetobutylicum	0.000135236
																		Streptococcus uberis	0.000135236
																		Lachnospiraceae bacterium 3_1_46FAA	0.000135236
																		Streptomyces bingchenggensis	0.000135236
																		Treponema brennaborense	0.000135236
																		Clostridiales genomosp. BVAB3	0.000135236
																		Eubacterium sp. 3_1_31	0.000135236
																		Novosphingobium aromaticivorans	0.000135236
																		Methylocella silvestris	0.000135236
																		Clostridium sp. BNL1100	0.000135236
																		Bradyrhizobium sp. ORS 278	0.000112696
																		Ruminococcus sp. CAG:90	0.000112696
																		Burkholderiales bacterium 1_1_47	0.000112696
																		Selenomonas sputigena	0.000112696
																		Erysipelotrichaceae bacterium 3_1_53	0.000112696
																		Dyadobacter fermentans	0.000112696
																		Petrotoga mobilis	0.000112696
																		Phenylobacterium zucineum	0.000112696
																		Chthoniobacter flavus	0.000112696
																		Stigmatella aurantiaca	0.000112696
																		Clostridium septicum	0.000112696
																		Penicillium chrysogenum	0.000112696
																		Gordonia neofelifaecis	0.000112696
																		Erysipelotrichaceae bacterium 5_2_54FAA	0.000112696
																		Desulfosporosinus acidiphilus	0.000112696
																		Thermoanaerobacterium thermosaccharolyticum	0.000112696
																		Pseudomonas aeruginosa	0.000112696
																		Corynebacterium nuruki	0.000112696
																		Neisseria wadsworthii	0.000112696
																		[Eubacterium] infirmum	0.000112696
																		uncultured bacterium pTW2	0.000112696
																		Enterococcus saccharolyticus	0.000112696
																		Lactobacillus mucosae	0.000112696
																		Robiginitalea biformata	0.000112696
																		Paenibacillus dendritiformis	0.000112696
																		Bacillus clausii	0.000112696
																		Capnocytophaga sp.	0.000112696
																		Thioalkalivibrio sulfidophilus	0.000112696
																		Pseudovibrio sp. JE062	0.000112696
																		Bifidobacterium animalis	0.000112696
																		Atopobium rimae	9.01571e-05
																		Frankia sp. EAN1pec	9.01571e-05
																		Lactobacillus iners	9.01571e-05
																		Owenweeksia hongkongensis	9.01571e-05
																		Fusobacterium ulcerans	9.01571e-05
																		Paenibacillus sp. JDR2	9.01571e-05
																		Cylindrospermopsis raciborskii	9.01571e-05
																		Candidatus Nitrosoarchaeum koreensis	9.01571e-05
																		Micromonospora sp. L5	9.01571e-05
																		Desulfurobacterium thermolithotrophum	9.01571e-05
																		Desulfotomaculum gibsoniae	9.01571e-05
																		Ruminococcus sp.	9.01571e-05
																		Caloramator australicus	9.01571e-05
																		Fischerella sp. JSC11	9.01571e-05
																		Lachnospiraceae bacterium 8_1_57FAA	9.01571e-05
																		Ruminococcus sp. CAG:55	9.01571e-05
																		Lactobacillus animalis	9.01571e-05
																		Heliobacillus mobilis	9.01571e-05
																		Rhodopseudomonas palustris	9.01571e-05
																		Hippea maritima	9.01571e-05
																		Streptococcus urinalis	9.01571e-05
																		Aspergillus fumigatus	9.01571e-05
																		Streptomyces coelicoflavus	9.01571e-05
																		Sclerotinia sclerotiorum	9.01571e-05
																		Bacteroides sp. D1	9.01571e-05
																		Maribacter sp. HTCC2170	9.01571e-05
																		Bifidobacterium breve	9.01571e-05
																		Hydrogenobaculum sp. Y04AAS1	9.01571e-05
																		Thermoanaerobacter mathranii	9.01571e-05
																		Capnocytophaga sp. oral taxon 329	9.01571e-05
																		Candidatus Arthromitus sp. SFBratYit	9.01571e-05
																		Bradyrhizobium sp. STM 3809	9.01571e-05
																		Pseudoalteromonas atlantica	9.01571e-05
																		Frankia sp. CN3	9.01571e-05
																		Bifidobacterium gallicum	9.01571e-05
																		Methylobacter tundripaludum	9.01571e-05
																		Lactobacillus helveticus	9.01571e-05
																		Burkholderia cenocepacia	9.01571e-05
																		[Clostridium] bartlettii	9.01571e-05
																		Bacteroides sp. 3_1_23	9.01571e-05
																		Micrococcus luteus	9.01571e-05
																		Ferroglobus placidus	9.01571e-05
																		Gramella forsetii	6.76178e-05
																		Propionibacterium freudenreichii	6.76178e-05
																		Rhizobium etli	6.76178e-05
																		Bacteroides sp. 4_1_36	6.76178e-05
																		Magnaporthe oryzae	6.76178e-05
																		Dickeya dadantii	6.76178e-05
																		Pyrobaculum calidifontis	6.76178e-05
																		Anaerobiospirillum succiniciproducens	6.76178e-05
																		Lactobacillus ruminis	6.76178e-05
																		Haloplasma contractile	6.76178e-05
																		[Clostridium] hiranonis	6.76178e-05
																		Collinsella aerofaciens	6.76178e-05
																		Streptococcus dysgalactiae	6.76178e-05
																		Catenulispora acidiphila	6.76178e-05
																		Bacteroides sp. 3_1_33FAA	6.76178e-05
																		Bifidobacterium adolescentis	6.76178e-05
																		Vibrio cholerae	6.76178e-05
																		Anaerococcus lactolyticus	6.76178e-05
																		Burkholderia sp. H160	6.76178e-05
																		Spathaspora passalidarum	6.76178e-05
																		Propionibacterium acidifaciens	6.76178e-05
																		Sphaerochaeta globosa	6.76178e-05
																		Bacillus sp. 1NLA3E	6.76178e-05
																		Achromobacter xylosoxidans	6.76178e-05
																		Staphylococcus pseudintermedius	6.76178e-05
																		Clostridium sp. SS2/1	6.76178e-05
																		halophilic eubacterium	6.76178e-05
																		Zygosaccharomyces rouxii	6.76178e-05
																		Anaeromyxobacter sp. K	6.76178e-05
																		Conexibacter woesei	6.76178e-05
																		uncultured bacterium CBNPD1 BAC clone 2089	6.76178e-05
																		Komagataella pastoris	6.76178e-05
																		Shewanella loihica	6.76178e-05
																		Elusimicrobium minutum	6.76178e-05
																		Desulfitobacterium dehalogenans	6.76178e-05
																		Roseburia cecicola	6.76178e-05
																		Ralstonia pickettii	6.76178e-05
																		candidate division TM7 singlecell isolate TM7a	6.76178e-05
																		Clostridium sp. HGF2	6.76178e-05
																		Nitrobacter sp. Nb311A	6.76178e-05
																		Listeria grayi	6.76178e-05
																		Streptococcus sanguinis	6.76178e-05
																		Zymomonas mobilis	6.76178e-05
																		Pseudomonas entomophila	4.50785e-05
																		Actinomyces sp. oral taxon 178	4.50785e-05
																		Desulfitobacterium metallireducens	4.50785e-05
																		Pseudoxanthomonas suwonensis	4.50785e-05
																		Catenibacterium mitsuokai	4.50785e-05
																		Enterobacter lignolyticus	4.50785e-05
																		Streptomyces sp. C	4.50785e-05
																		Ralstonia solanacearum	4.50785e-05
																		Caldicellulosiruptor saccharolyticus	4.50785e-05
																		Rhodobacteraceae bacterium KLH11	4.50785e-05
																		Acetobacter pomorum	4.50785e-05
																		Rhodomicrobium vannielii	4.50785e-05
																		Listeria innocua	4.50785e-05
																		Lactobacillus amylovorus	4.50785e-05
																		Burkholderia rhizoxinica	4.50785e-05
																		Lactobacillus coleohominis	4.50785e-05
																		Synergistetes bacterium SGP1	4.50785e-05
																		Gardnerella vaginalis	4.50785e-05
																		Ferrimonas balearica	4.50785e-05
																		Bizionia argentinensis	4.50785e-05
																		Prevotella sp. C561	4.50785e-05
																		Gemella haemolysans	4.50785e-05
																		Mycobacterium microti	4.50785e-05
																		Bacillus pseudomycoides	4.50785e-05
																		Halothermothrix orenii	4.50785e-05
																		Lactobacillus malefermentans	4.50785e-05
																		Planctomyces maris	4.50785e-05
																		Capnocytophaga canimorsus	4.50785e-05
																		Yarrowia lipolytica	4.50785e-05
																		Ruminococcus obeum CAG:39	4.50785e-05
																		Streptococcus suis	4.50785e-05
																		Acinetobacter johnsonii	4.50785e-05
																		Streptomyces ghanaensis	4.50785e-05
																		Lactobacillus oris	4.50785e-05
																		Clostridium butyricum	4.50785e-05
																		Paenibacillus sp. oral taxon 786	4.50785e-05
																		Dictyoglomus turgidum	4.50785e-05
																		Alteromonas macleodii	4.50785e-05
																		Caldanaerobacter subterraneus	4.50785e-05
																		Lactobacillus salivarius	4.50785e-05
																		Thermosinus carboxydivorans	4.50785e-05
																		Sebaldella termitidis	4.50785e-05
																		Lachnospiraceae bacterium 1_1_57FAA	4.50785e-05
																		Erysipelothrix rhusiopathiae	4.50785e-05
																		Candida albicans	4.50785e-05
																		Parasutterella excrementihominis	4.50785e-05
																		Chloroflexus aggregans	4.50785e-05
																		Parvimonas sp. oral taxon 110	4.50785e-05
																		Mycoplasma ovipneumoniae	4.50785e-05
																		Bacillus anthracis	4.50785e-05
																		Pseudanabaena sp. NIVACYA 111	4.50785e-05
																		Peptoniphilus harei	4.50785e-05
																		Yersinia frederiksenii	4.50785e-05
																		Bradyrhizobium diazoefficiens	2.25393e-05
																		Jonesia denitrificans	2.25393e-05
																		Bacteroides sp. 9_1_42FAA	2.25393e-05
																		Peptoniphilus sp. oral taxon 375	2.25393e-05
																		Serpula lacrymans	2.25393e-05
																		Sphingopyxis alaskensis	2.25393e-05
																		Aeromicrobium marinum	2.25393e-05
																		Spirochaeta africana	2.25393e-05
																		Xanthomonas vasicola	2.25393e-05
																		Peptostreptococcus stomatis	2.25393e-05
																		Bacteroides sp. 1_1_6	2.25393e-05
																		Aggregatibacter segnis	2.25393e-05
																		Desulfonatronospira thiodismutans	2.25393e-05
																		Eubacteriaceae bacterium CM2	2.25393e-05
																		Tuber melanosporum	2.25393e-05
																		Staphylococcus aureus	2.25393e-05
																		uncultured murine large bowel bacterium BAC 54B	2.25393e-05
																		Candidatus Sulcia muelleri	2.25393e-05
																		Vibrio vulnificus	2.25393e-05
																		Leptotrichia buccalis	2.25393e-05
																		Ignicoccus hospitalis	2.25393e-05
																		Leptotrichia goodfellowii	2.25393e-05
																		Botryotinia fuckeliana	2.25393e-05
																		Capnocytophaga sputigena	2.25393e-05
																		Thermomonospora curvata	2.25393e-05
																		Alkaliphilus oremlandii	2.25393e-05
																		Microcystis aeruginosa	2.25393e-05
																		Enterobacter cloacae	2.25393e-05
																		Singulisphaera acidiphila	2.25393e-05
																		Ahrensia sp. R2A130	2.25393e-05
																		Bacteroides sp. 3_2_5	2.25393e-05
																		Streptococcus gallolyticus	2.25393e-05
																		Acinetobacter oleivorans	2.25393e-05
																		Fusobacterium varium	2.25393e-05
																		uncultured marine bacterium Ant29B7	2.25393e-05
																		Candidatus Chloracidobacterium thermophilum	2.25393e-05
																		unidentified eubacterium SCB49	2.25393e-05
																		Bacteroides sp. 2_2_4	2.25393e-05
																		Eggerthella sp. HGA1	2.25393e-05
																		Mahella australiensis	2.25393e-05
																		Neosartorya fischeri	2.25393e-05
																		Streptococcus sinensis	2.25393e-05
																		Tepidanaerobacter acetatoxydans	2.25393e-05
																		Glarea lozoyensis	2.25393e-05
																		Bifidobacterium longum	2.25393e-05
																		Debaryomyces hansenii	2.25393e-05
																		Exiguobacterium sp. AT1b	2.25393e-05
																		Marivirga tractuosa	2.25393e-05
																		Thermoanaerobacterium xylanolyticum	2.25393e-05
																		Deferribacter desulfuricans	2.25393e-05
																		Thermodesulfatator indicus	2.25393e-05
																		Coprobacillus sp. 8_2_54BFAA	2.25393e-05
																		Clostridium aceticum	2.25393e-05
																		Actinobacillus succinogenes	2.25393e-05
																		Candidatus Kuenenia stuttgartiensis	2.25393e-05
																		Streptomyces clavuligerus	2.25393e-05
																		Krokinobacter sp. 4H375	2.25393e-05
																		Pantoea ananatis	2.25393e-05
																		Candidatus Liberibacter asiaticus	2.25393e-05
																		Bacillus cereus	2.25393e-05
																		Pasteurella dagmatis	2.25393e-05
																		Saccharomonospora paurometabolica	2.25393e-05
																		Candidatus Amoebophilus asiaticus	2.25393e-05
																		Burkholderia sp.	2.25393e-05
																		Desulfovibrio sp.	2.25393e-05
																		Megasphaera genomosp. type_1	2.25393e-05
																		Bacillus cellulosilyticus	2.25393e-05
																		delta proteobacterium NaphS2	2.25393e-05
																		Bacillus megaterium	2.25393e-05
																		Succinivibrionaceae bacterium WG1	2.25393e-05
																		Bacillus mycoides	2.25393e-05
																		Sulfurimonas autotrophica	2.25393e-05
																		Cytophaga hutchinsonii	2.25393e-05
																		Sutterella wadsworthensis	2.25393e-05
																		Clostridiales bacterium CoAT_775d	2.25393e-05
																		Lactobacillus rhamnosus	2.25393e-05
																		Ureaplasma parvum	2.25393e-05
																		Synergistes sp. 3_1_syn1	2.25393e-05
																		Enterococcus canis	2.25393e-05
																		Aspergillus flavus	2.25393e-05
																		Anaeroglobus geminatus	2.25393e-05
																		Anaerobaculum hydrogeniformans	2.25393e-05
																		Aeromonas veronii	2.25393e-05
																		Atopobium vaginae	2.25393e-05
																		Niabella soli	2.25393e-05
																		Cellvibrio japonicus	2.25393e-05
																		Peptoniphilus indolicus	2.25393e-05
																		Methanosarcina acetivorans	2.25393e-05
																		Helicobacter hepaticus	2.25393e-05
																		Pseudomonas sp. 2_1_26	2.25393e-05
																		Streptococcus pneumoniae	2.25393e-05
																		Myroides odoratimimus	2.25393e-05
																		Neisseria sp. oral taxon 014	2.25393e-05
