# Supplementary material for: A straightforward and efficient analytical pipeline for metaproteome characterization
Source: Microbiome. 2014 Dec 10;2:49. doi: 10.1186/s40168-014-0049-2 (PMC4266899; doi:10.1186/s40168-014-0049-2)
Supplement: Additional file 5: Table S4. — List of microbial protein families identified, along with the corresponding LCA taxonomic information. [file 40168_2014_49_MOESM5_ESM.xlsx]

## Sheet: Protein families + taxonomy
Protein family/ LCA taxon	PSMs
[NiFe]/[NiFeSe] hydrogenase large subunit family	1
Bacteria|Proteobacteria|Deltaproteobacteria|Desulfovibrionales|Desulfovibrionaceae|Desulfovibrio|	1
4Fe4S bacterial-type ferredoxin family	54
unclassified taxonomy	26
Bacteria|Firmicutes|Clostridia|Clostridiales|Oscillospiraceae|Oscillibacter|Oscillibacter valericigenes	18
Bacteria|Firmicutes|Clostridia|Clostridiales|Lachnospiraceae|Blautia|Blautia hydrogenotrophica	6
Bacteria|Firmicutes|Clostridia|Clostridiales|Lachnospiraceae|Marvinbryantia|Marvinbryantia formatexigens	2
Bacteria|Firmicutes|Clostridia|Clostridiales|Ruminococcaceae|Ruminococcus|	1
Bacteria|Firmicutes|Clostridia|Clostridiales|Lachnospiraceae|Stomatobaculum|Stomatobaculum longum	1
AAA ATPase family	2
Bacteria|Firmicutes|Clostridia|Clostridiales|Clostridiaceae|Clostridium|Clostridium botulinum	2
ABC transporter superfamily	420
Bacteria|Firmicutes|Clostridia|Clostridiales|Lachnospiraceae|Roseburia|Roseburia inulinivorans	59
unclassified taxonomy	51
Bacteria|Firmicutes|Clostridia|Clostridiales|Lachnospiraceae||Lachnospiraceae bacterium 2_1_46FAA	31
Bacteria|Firmicutes|Clostridia|Clostridiales|Clostridiaceae|Clostridium|Clostridium hathewayi	23
Bacteria|Tenericutes|Mollicutes|Acholeplasmatales|Acholeplasmataceae|Acholeplasma|Acholeplasma laidlawii	20
Bacteria|Firmicutes|Clostridia|Clostridiales|Lachnospiraceae|Coprococcus|Coprococcus comes	15
Bacteria|Firmicutes|Clostridia|Clostridiales|Lachnospiraceae|Blautia|[Ruminococcus] obeum	15
Bacteria|Firmicutes|Clostridia|Clostridiales|Ruminococcaceae|Faecalibacterium|Faecalibacterium prausnitzii	13
Bacteria|Firmicutes|Clostridia|Clostridiales|Lachnospiraceae|Marvinbryantia|Marvinbryantia formatexigens	13
Bacteria|Firmicutes|Clostridia|Clostridiales|Lachnospiraceae||Lachnospiraceae bacterium 1_4_56FAA	13
Bacteria|Firmicutes|Clostridia|Clostridiales|Clostridiaceae|Clostridium|Clostridium symbiosum	11
Bacteria|Firmicutes|Clostridia|Clostridiales|Clostridiaceae|Clostridium|Clostridium clostridioforme	11
Bacteria|Firmicutes|Clostridia|Clostridiales|Eubacteriaceae|Eubacterium|Eubacterium siraeum	11
Bacteria|Firmicutes|Clostridia|Clostridiales|Clostridiaceae|Clostridium|Clostridium hylemonae	10
Bacteria|Firmicutes|Clostridia|Clostridiales|Clostridiaceae|Clostridium|Clostridium sp. D5	10
Bacteria|Firmicutes|Clostridia|Clostridiales|Clostridiaceae|Clostridium|Clostridium saccharolyticum	10
Bacteria|Firmicutes|Clostridia|Clostridiales|Ruminococcaceae||Ruminococcaceae bacterium D16	9
Bacteria|Firmicutes|Clostridia|Clostridiales|Lachnospiraceae|Blautia|[Ruminococcus] gnavus	8
Bacteria|Firmicutes|Clostridia|Clostridiales|Ruminococcaceae|Subdoligranulum|Subdoligranulum variabile	7
Bacteria|Firmicutes|Clostridia|Clostridiales|Lachnospiraceae|Roseburia|Roseburia intestinalis	7
Bacteria|Firmicutes|Clostridia|Clostridiales|Lachnospiraceae|Butyrivibrio|Butyrivibrio proteoclasticus	7
Bacteria|Firmicutes|Clostridia|Clostridiales|Clostridiaceae|Clostridium|Clostridium sp. 7_3_54FAA	6
Bacteria|Firmicutes|Clostridia|Clostridiales|Clostridiaceae|Clostridium|Clostridium asparagiforme	5
Bacteria|Firmicutes|Clostridia|Clostridiales|Lachnospiraceae||	5
Bacteria|Firmicutes|Clostridia|Clostridiales|Lachnospiraceae|Coprococcus|Coprococcus catus	5
Bacteria|Firmicutes|Clostridia|Clostridiales|Lachnospiraceae|Roseburia|Roseburia hominis	5
Bacteria|Firmicutes|Clostridia|Clostridiales|Clostridiaceae|Clostridium|	5
Bacteria|Firmicutes|Bacilli|Lactobacillales|Streptococcaceae|Streptococcus|Streptococcus urinalis	4
Bacteria|Firmicutes|Clostridia|Clostridiales|Lachnospiraceae|Blautia|Blautia hydrogenotrophica	3
Bacteria|Firmicutes|Clostridia|Clostridiales|Lachnospiraceae|Dorea|Dorea formicigenerans	3
Bacteria|Firmicutes|Clostridia|Clostridiales|Ruminococcaceae|Anaerotruncus|Anaerotruncus colihominis	3
Bacteria|Firmicutes|Bacilli|Lactobacillales|Enterococcaceae|Enterococcus|Enterococcus saccharolyticus	2
Bacteria|||Haloplasmatales|Haloplasmataceae|Haloplasma|Haloplasma contractile	2
Bacteria|Firmicutes|Clostridia|Clostridiales|Ruminococcaceae|Ruminococcus|Ruminococcus obeum CAG:39	2
Bacteria|Firmicutes|Erysipelotrichia|Erysipelotrichales|Erysipelotrichaceae|Turicibacter|	2
Bacteria|Firmicutes|Clostridia|Thermoanaerobacterales|Thermoanaerobacteraceae|Caldanaerobacter|Caldanaerobacter subterraneus	2
Bacteria|Firmicutes|Clostridia|Clostridiales|Lachnospiraceae|Butyrivibrio|Butyrivibrio crossotus	1
Bacteria|Firmicutes|Clostridia|Clostridiales|Ruminococcaceae|Subdoligranulum|Subdoligranulum sp. 4_3_54A2FAA	1
Bacteria|Bacteroidetes|||||Bacteroidetes oral taxon 274	1
Bacteria|Firmicutes|Clostridia|Clostridiales|Clostridiaceae|Clostridium|Clostridium sp. M62/1	1
Bacteria|Firmicutes|Clostridia|Clostridiales|Clostridiaceae|Clostridium|Clostridium nexile	1
Bacteria|Firmicutes|Bacilli|Bacillales|Bacillaceae|Bacillus|Bacillus coagulans	1
Bacteria|Bacteroidetes|Bacteroidia|Bacteroidales|Porphyromonadaceae|Tannerella|Tannerella sp. 6_1_58FAA_CT1	1
Bacteria|Proteobacteria|Gammaproteobacteria|Aeromonadales|Aeromonadaceae|Aeromonas|Aeromonas veronii	1
Bacteria|Firmicutes|Clostridia|Clostridiales|Clostridiaceae|Clostridium|Clostridium phytofermentans	1
Bacteria|Firmicutes|Clostridia|Clostridiales|Clostridiaceae|Clostridium|Clostridium citroniae	1
Bacteria|Firmicutes|Clostridia|Clostridiales|Peptococcaceae|Pelotomaculum|Pelotomaculum thermopropionicum	1
Bacteria|Firmicutes|Clostridia|Clostridiales|Lachnospiraceae|Oribacterium|Oribacterium sp. oral taxon 078	1
Acetokinase family	140
unclassified taxonomy	24
Bacteria|Firmicutes|Clostridia|Clostridiales|Lachnospiraceae|Coprococcus|Coprococcus comes	17
Bacteria|Firmicutes|Clostridia|Clostridiales|Clostridiaceae|Clostridium|Clostridium sp. D5	16
Bacteria|Firmicutes|Clostridia|Clostridiales|Clostridiaceae|Clostridium|Clostridium hathewayi	13
Bacteria|Firmicutes|Clostridia|Clostridiales|Lachnospiraceae|Coprococcus|Coprococcus eutactus	13
Bacteria|Firmicutes|Clostridia|Clostridiales|Ruminococcaceae||Ruminococcaceae bacterium D16	13
Bacteria|Firmicutes|Clostridia|Clostridiales||Pseudoflavonifractor|Pseudoflavonifractor capillosus	12
Bacteria|Firmicutes|Clostridia|Clostridiales|Lachnospiraceae||	10
Bacteria|Firmicutes|Clostridia|Clostridiales|Lachnospiraceae|Shuttleworthia|Shuttleworthia satelles	4
Bacteria|Firmicutes|Clostridia|Clostridiales|Lachnospiraceae||Lachnospiraceae bacterium 3_1_57FAA_CT1	4
Bacteria|Firmicutes|Clostridia|Clostridiales|Eubacteriaceae|Eubacterium|Eubacterium rectale	3
Bacteria|Firmicutes|Clostridia|Clostridiales|Ruminococcaceae|Ruminococcus|Ruminococcus sp. 5_1_39BFAA	3
Bacteria|Firmicutes|Clostridia|Clostridiales|Clostridiaceae|Clostridium|	3
Bacteria|Firmicutes|Clostridia|Clostridiales|Lachnospiraceae|Butyrivibrio|Butyrivibrio proteoclasticus	2
Bacteria|Firmicutes|Clostridia|Clostridiales|Eubacteriaceae|Eubacterium|Eubacterium eligens	2
Bacteria|Firmicutes|Clostridia|Clostridiales|Lachnospiraceae|Roseburia|Roseburia intestinalis	1
Acyl-CoA dehydrogenase family	316
Bacteria|Firmicutes|Clostridia|Clostridiales|||	45
Bacteria|Firmicutes|Clostridia|Clostridiales|Lachnospiraceae||Lachnospiraceae bacterium 3_1_57FAA_CT1	40
Bacteria|Firmicutes|Clostridia|Clostridiales|Oscillospiraceae|Oscillibacter|Oscillibacter valericigenes	36
Bacteria|Firmicutes|Clostridia|Clostridiales|Eubacteriaceae|Eubacterium|Eubacterium rectale	35
Bacteria|Firmicutes|Clostridia|Clostridiales|Ruminococcaceae||Ruminococcaceae bacterium D16	32
Bacteria|Firmicutes|Clostridia|Clostridiales|Lachnospiraceae|Roseburia|Roseburia inulinivorans	22
Bacteria|Firmicutes|Clostridia|Clostridiales|Clostridiaceae|Clostridium|Clostridium symbiosum	13
Bacteria|Firmicutes|Clostridia|Clostridiales|Lachnospiraceae|Roseburia|Roseburia intestinalis	13
Bacteria|Bacteroidetes|Bacteroidia|Bacteroidales|Prevotellaceae|Prevotella|Prevotella salivae	12
Bacteria|Firmicutes|Clostridia|Clostridiales|Clostridiales Family XI. Incertae Sedis|Peptoniphilus|Peptoniphilus duerdenii	12
Bacteria|Firmicutes|Clostridia|Clostridiales|Clostridiaceae|Clostridium|Clostridium sporogenes	8
unclassified taxonomy	7
Bacteria|Bacteroidetes|Bacteroidia|Bacteroidales|||	6
Bacteria|Bacteroidetes|Bacteroidia|Bacteroidales|Prevotellaceae|Prevotella|Prevotella amnii	6
Bacteria|Bacteroidetes|Bacteroidia|Bacteroidales|Bacteroidaceae|Bacteroides|Bacteroides fragilis	5
Bacteria|Firmicutes|Clostridia|Clostridiales|Lachnospiraceae|Butyrivibrio|Butyrivibrio crossotus	5
Bacteria|Bacteroidetes|Bacteroidia|Bacteroidales|Porphyromonadaceae|Tannerella|Tannerella sp. 6_1_58FAA_CT1	4
Bacteria|Bacteroidetes|Bacteroidia|Bacteroidales|Porphyromonadaceae|Tannerella|Tannerella forsythia	3
Bacteria|Firmicutes|Clostridia|Clostridiales|Clostridiales Family XI. Incertae Sedis|Peptoniphilus|	3
Bacteria|Firmicutes|Clostridia|Clostridiales|Lachnospiraceae||Lachnospiraceae bacterium oral taxon 082	3
Bacteria|Firmicutes|Clostridia|Clostridiales|Lachnospiraceae|Roseburia|Roseburia hominis	2
Bacteria|Firmicutes|Clostridia|Clostridiales|Lachnospiraceae|Coprococcus|Coprococcus comes	2
Bacteria|Bacteroidetes|Bacteroidia|Bacteroidales|Bacteroidaceae|Bacteroides|	1
Bacteria|Firmicutes|Clostridia|Clostridiales|Lachnospiraceae|Stomatobaculum|Stomatobaculum longum	1
Adenylate kinase family	9
Bacteria|Firmicutes|Clostridia|Clostridiales|Lachnospiraceae|Roseburia|Roseburia hominis	6
Bacteria|Firmicutes|Clostridia|Clostridiales|Ruminococcaceae|Ruminococcus|Ruminococcus lactaris	2
Bacteria|Firmicutes|Clostridia|Clostridiales|Oscillospiraceae|Oscillibacter|Oscillibacter valericigenes	1
Adenylosuccinate synthetase family	13
unclassified taxonomy	8
Bacteria|Firmicutes|Clostridia|Clostridiales|Lachnospiraceae||	3
Bacteria|Firmicutes|Clostridia|Clostridiales|Clostridiaceae|Clostridium|Clostridium symbiosum	2
AdoMet synthase family	21
Bacteria|Firmicutes|Erysipelotrichia|Erysipelotrichales|Erysipelotrichaceae|Turicibacter|	5
Bacteria|Proteobacteria|Deltaproteobacteria|Desulfurellales|Desulfurellaceae|Hippea|Hippea maritima	4
Bacteria|Firmicutes|Clostridia|Clostridiales|||	4
unclassified taxonomy	3
Bacteria|Firmicutes|Bacilli|Lactobacillales|Streptococcaceae|Streptococcus|Streptococcus sanguinis	3
Bacteria|Bacteroidetes|Bacteroidia|Bacteroidales|Porphyromonadaceae|Tannerella|Tannerella sp. 6_1_58FAA_CT1	1
Bacteria|Firmicutes|Clostridia|Clostridiales|Lachnospiraceae||	1
AhpC/TSA family	11
Bacteria|Bacteroidetes|Bacteroidia|Bacteroidales|Prevotellaceae|Alloprevotella|Alloprevotella rava	7
unclassified taxonomy	4
AIR carboxylase family	1
Bacteria|Firmicutes|Clostridia|Clostridiales|Clostridiaceae|Clostridium|Clostridium thermocellum	1
AlaDH/PNT family	35
Bacteria|Proteobacteria|Deltaproteobacteria|Desulfovibrionales|Desulfovibrionaceae|Desulfovibrio|Desulfovibrio sp. 3_1_syn3	35
Aldose epimerase family	6
Bacteria|Bacteroidetes|Bacteroidia|Bacteroidales|Bacteroidaceae|Bacteroides|Bacteroides eggerthii	5
unclassified taxonomy	1
Arabinose isomerase family	52
Bacteria|Bacteroidetes|Bacteroidia|Bacteroidales|Prevotellaceae|Prevotella|Prevotella copri	16
Bacteria|Bacteroidetes|Bacteroidia|Bacteroidales|Bacteroidaceae|Bacteroides|	11
Bacteria|Firmicutes|Clostridia|Clostridiales|Clostridiaceae|Clostridium|Clostridium saccharolyticum	6
Bacteria|Bacteroidetes|Bacteroidia|Bacteroidales|Bacteroidaceae|Bacteroides|Bacteroides eggerthii	6
Bacteria|Firmicutes|Clostridia|Clostridiales|Clostridiaceae|Clostridium|Clostridium hylemonae	4
Bacteria|Firmicutes|Clostridia|Clostridiales|||	4
Bacteria|Bacteroidetes|Bacteroidia|Bacteroidales|Bacteroidaceae|Bacteroides|Bacteroides vulgatus	3
Bacteria|Bacteroidetes|Bacteroidia|Bacteroidales|Prevotellaceae|Prevotella|Prevotella ruminicola	2
Argininosuccinate synthase family	27
Bacteria|Firmicutes|Negativicutes|Selenomonadales|Veillonellaceae|Megasphaera|Megasphaera sp. UPII 135E	14
Bacteria|Firmicutes|Clostridia|Clostridiales|Lachnospiraceae|Butyrivibrio|Butyrivibrio proteoclasticus	7
Bacteria|Firmicutes|Clostridia|Clostridiales|Lachnospiraceae||Lachnospiraceae bacterium 3_1_57FAA_CT1	3
Bacteria|Firmicutes|Clostridia|Clostridiales|Lachnospiraceae||Lachnospiraceae oral taxon 107	2
Bacteria|Firmicutes|Clostridia|Clostridiales|Clostridiaceae|Clostridium|Clostridium nexile	1
Aspartate-semialdehyde dehydrogenase family	2
unclassified taxonomy	1
Bacteria|Firmicutes|Clostridia|Clostridiales|Lachnospiraceae|Roseburia|Roseburia intestinalis	1
Aspartokinase family	2
unclassified taxonomy	1
Bacteria|Firmicutes|Clostridia|Clostridiales|Lachnospiraceae|Coprococcus|Coprococcus comes	1
ATCase/OTCase family	7
unclassified taxonomy	3
Bacteria|Firmicutes|Erysipelotrichia|Erysipelotrichales|Erysipelotrichaceae|Solobacterium|Solobacterium moorei	2
Bacteria|Bacteroidetes|Bacteroidia|Bacteroidales|Rikenellaceae|Alistipes|	1
Bacteria|Firmicutes|Clostridia|Clostridiales|Clostridiaceae|Clostridium|Clostridium clostridioforme	1
ATPase alpha/beta chains family	1168
unclassified taxonomy	116
Bacteria|Firmicutes|Clostridia|Clostridiales|Clostridiaceae|Clostridium|Clostridium hathewayi	97
Bacteria|Firmicutes|Clostridia|Clostridiales|Oscillospiraceae|Oscillibacter|Oscillibacter valericigenes	74
Bacteria|Bacteroidetes|Bacteroidia|Bacteroidales|Porphyromonadaceae|Tannerella|Tannerella sp. 6_1_58FAA_CT1	71
Bacteria|Firmicutes|Clostridia|Clostridiales|Lachnospiraceae||	68
Bacteria|Firmicutes|Clostridia|Clostridiales|Lachnospiraceae|Marvinbryantia|Marvinbryantia formatexigens	54
Bacteria|Firmicutes|Clostridia|Clostridiales|Ruminococcaceae||Ruminococcaceae bacterium D16	45
Bacteria|Firmicutes|Clostridia|Clostridiales|||Flavonifractor plautii	45
Bacteria|Firmicutes|Clostridia|Clostridiales||Pseudoflavonifractor|Pseudoflavonifractor capillosus	43
Bacteria|Firmicutes|Clostridia|Clostridiales|Lachnospiraceae|Coprococcus|Coprococcus comes	31
Bacteria|Firmicutes|Clostridia|Clostridiales|Clostridiaceae|Clostridium|Clostridium citroniae	29
Bacteria|Bacteroidetes|Bacteroidia|Bacteroidales|Porphyromonadaceae|Odoribacter|Odoribacter laneus	25
Bacteria|Firmicutes|Clostridia|Clostridiales|Lachnospiraceae|Blautia|[Ruminococcus] torques	23
Bacteria|Firmicutes|Clostridia|Clostridiales|Ruminococcaceae|Anaerotruncus|Anaerotruncus colihominis	23
Bacteria|Firmicutes|Clostridia|Clostridiales|Clostridiaceae|Clostridium|Clostridium asparagiforme	23
Bacteria|Firmicutes|Clostridia|Clostridiales|Lachnospiraceae||Lachnospiraceae bacterium 7_1_58FAA	22
Bacteria|Firmicutes|Clostridia|Clostridiales|Lachnospiraceae|Dorea|Dorea longicatena	22
Bacteria|Chlorobi|Chlorobia|Chlorobiales|Chlorobiaceae|Chlorobaculum|Chlorobaculum tepidum	20
Bacteria|Firmicutes|Clostridia|Clostridiales|Clostridiaceae|Clostridium|	17
Bacteria|Firmicutes|Clostridia|Clostridiales|Clostridiaceae|Clostridium|Clostridium botulinum	16
Bacteria|Proteobacteria|Deltaproteobacteria|Desulfovibrionales|Desulfovibrionaceae|Desulfovibrio|	16
Bacteria|Firmicutes|Clostridia|Clostridiales|||	14
Bacteria|Firmicutes|Clostridia|Clostridiales|Peptostreptococcaceae||[Eubacterium] yurii	13
Bacteria|Firmicutes|Clostridia|Clostridiales|Clostridiaceae|Clostridium|Clostridium sp. L250	13
Bacteria|Firmicutes|Erysipelotrichia|Erysipelotrichales|Erysipelotrichaceae||[Eubacterium] biforme	11
Bacteria|Firmicutes|Clostridia|Clostridiales|Lachnospiraceae|Roseburia|Roseburia intestinalis	11
Bacteria|Firmicutes|Clostridia|Clostridiales|Lachnospiraceae||Lachnospiraceae bacterium 1_4_56FAA	11
Bacteria|Firmicutes|Clostridia|Clostridiales|Lachnospiraceae|Blautia|Blautia hydrogenotrophica	10
Bacteria|Firmicutes|Clostridia|Clostridiales|Clostridiaceae|Caloramator|Caloramator fervidus	9
Bacteria|Bacteroidetes|Bacteroidia|Bacteroidales|Bacteroidaceae|Bacteroides|Bacteroides coprocola	9
Bacteria|Tenericutes|Mollicutes|Mycoplasmatales|Mycoplasmataceae|Mycoplasma|Mycoplasma iowae	9
Bacteria|Firmicutes|Clostridia|Clostridiales|Lachnospiraceae|Roseburia|Roseburia hominis	9
Bacteria|Firmicutes|Clostridia|Clostridiales|Lachnospiraceae||Lachnospiraceae bacterium 5_1_57FAA	9
Bacteria|Firmicutes|Clostridia|Clostridiales|Lachnospiraceae||Lachnospiraceae bacterium 6_1_63FAA	9
Bacteria|Firmicutes|Clostridia|Clostridiales|Eubacteriaceae||	9
Bacteria|Bacteroidetes|Bacteroidia|Bacteroidales|Rikenellaceae|Alistipes|Alistipes indistinctus	8
Bacteria|Bacteroidetes|Bacteroidia|Bacteroidales|Porphyromonadaceae|Odoribacter|Odoribacter splanchnicus	8
Bacteria|Firmicutes|Clostridia|Clostridiales|Lachnospiraceae|Coprococcus|	8
Bacteria|Firmicutes|Clostridia|Clostridiales|Eubacteriaceae|Eubacterium|Eubacterium hallii	8
Bacteria|Firmicutes|Bacilli|Lactobacillales|Aerococcaceae|Abiotrophia|Abiotrophia defectiva	8
Bacteria|Firmicutes|Clostridia|Clostridiales|Lachnospiraceae|Blautia|Blautia hansenii	7
Bacteria|Firmicutes|Clostridia|Clostridiales|Lachnospiraceae||Lachnospiraceae bacterium 3_1_57FAA_CT1	7
Bacteria|Firmicutes|Clostridia|Clostridiales|Eubacteriaceae|Eubacterium|Eubacterium cellulosolvens	6
Bacteria|Bacteroidetes|Bacteroidia|Bacteroidales|Porphyromonadaceae|Tannerella|Tannerella forsythia	6
Bacteria|Firmicutes|Clostridia|Clostridiales|Clostridiaceae|Alkaliphilus|Alkaliphilus metalliredigens	6
Bacteria|Bacteroidetes|Bacteroidia|Bacteroidales|Porphyromonadaceae|Dysgonomonas|Dysgonomonas mossii	6
Bacteria|Firmicutes|Clostridia|Clostridiales|Clostridiaceae|Clostridium|Clostridium phytofermentans	5
Bacteria|Firmicutes|Clostridia|Clostridiales|||butyrateproducing bacterium SS3/4	5
Bacteria|Firmicutes|Clostridia|Clostridiales|Eubacteriaceae|Eubacterium|Eubacterium rectale	5
Bacteria|Firmicutes|Clostridia|Clostridiales|Lachnospiraceae|Blautia|[Ruminococcus] gnavus	5
Bacteria|Bacteroidetes|Bacteroidia|Bacteroidales|Bacteroidaceae|Bacteroides|Bacteroides coprophilus	4
Bacteria|Proteobacteria|Deltaproteobacteria|Desulfovibrionales|Desulfovibrionaceae|Desulfovibrio|Desulfovibrio desulfuricans	4
Bacteria|Proteobacteria|Deltaproteobacteria|Desulfovibrionales|Desulfovibrionaceae|Desulfovibrio|Desulfovibrio piger	4
Bacteria|Bacteroidetes|Bacteroidia|Bacteroidales|Bacteroidaceae|Bacteroides|Bacteroides intestinalis	4
Bacteria|Firmicutes|Clostridia|Clostridiales|Eubacteriaceae|Eubacterium|Eubacterium eligens	4
Bacteria||||||uncultured bacterium CBNPD1 BAC clone 2089	3
Bacteria|Firmicutes|Clostridia|Clostridiales|Clostridiaceae|Clostridium|Clostridium sp. SY8519	3
Bacteria|Firmicutes|Clostridia|Clostridiales|Clostridiales Family XI. Incertae Sedis|Helcococcus|Helcococcus kunzii	3
Bacteria|Firmicutes|Clostridia|Clostridiales|Clostridiaceae|Clostridium|Clostridium hylemonae	3
Bacteria|Firmicutes|Bacilli|Lactobacillales|Lactobacillaceae|Lactobacillus|Lactobacillus amylovorus	2
Bacteria|Firmicutes|Clostridia|Clostridiales|Clostridiaceae|Clostridium|Clostridium sp. D5	2
Bacteria|Firmicutes|Clostridia|Clostridiales|Eubacteriaceae|Pseudoramibacter|Pseudoramibacter alactolyticus	2
Bacteria|Firmicutes|Clostridia|Clostridiales|Clostridiaceae|Clostridium|Clostridium saccharolyticum	2
Bacteria|Bacteroidetes|Cytophagia|Cytophagales|Flammeovirgaceae|Marivirga|Marivirga tractuosa	1
Bacteria|Firmicutes|Clostridia|Clostridiales|Ruminococcaceae|Ruminococcus|Ruminococcus sp. 5_1_39BFAA	1
Bacteria|Firmicutes|Clostridia|Clostridiales|Lachnospiraceae|Roseburia|Roseburia inulinivorans	1
Bacteria|Firmicutes|Clostridia|Clostridiales|Eubacteriaceae|Acetobacterium|Acetobacterium woodii	1
ATPase B chain family	19
unclassified taxonomy	14
Bacteria|Firmicutes|Clostridia|Clostridiales|Lachnospiraceae|Roseburia|	3
Bacteria|Firmicutes|Clostridia|Clostridiales|Clostridiaceae|Clostridium|Clostridium hathewayi	2
ATPase C chain family	42
Bacteria|Bacteroidetes|Bacteroidia|Bacteroidales|Bacteroidaceae|Bacteroides|	19
unclassified taxonomy	12
Bacteria|Bacteroidetes|Bacteroidia|Bacteroidales|Prevotellaceae|Alloprevotella|Alloprevotella tannerae	11
ATPase gamma chain family	4
Bacteria|Firmicutes|Clostridia|Clostridiales|Lachnospiraceae||Lachnospiraceae bacterium 3_1_57FAA_CT1	2
Bacteria|Proteobacteria|Deltaproteobacteria|Desulfovibrionales|Desulfovibrionaceae|Desulfovibrio|	1
Bacteria|Firmicutes|Clostridia|Clostridiales|Eubacteriaceae|Eubacterium|Eubacterium rectale	1
Bacterial histone-like protein family	37
unclassified taxonomy	19
Bacteria|Bacteroidetes|Bacteroidia|Bacteroidales|Bacteroidaceae|Bacteroides|	5
Bacteria|Bacteroidetes|Sphingobacteriia|Sphingobacteriales|Sphingobacteriaceae|Solitalea|Solitalea canadensis	2
Bacteria|Firmicutes|Clostridia|Clostridiales|Clostridiaceae|Clostridium|Clostridium hylemonae	1
Bacteria|Bacteroidetes|Bacteroidia|Bacteroidales|Porphyromonadaceae|Tannerella|Tannerella sp. 6_1_58FAA_CT1	1
Bacterial/plant glucose-1-phosphate adenylyltransferase family	170
unclassified taxonomy	39
Bacteria|Firmicutes|Clostridia|Clostridiales|Lachnospiraceae|Dorea|Dorea formicigenerans	38
Bacteria|Firmicutes|Clostridia|Clostridiales|Clostridiaceae|Clostridium|Clostridium hylemonae	27
Bacteria|Firmicutes|Clostridia|Clostridiales|Clostridiaceae|Clostridium|Clostridium clostridioforme	20
Bacteria|Firmicutes|Clostridia|Clostridiales|||butyrateproducing bacterium SS3/4	14
Bacteria|Firmicutes|Clostridia|Clostridiales|Lachnospiraceae|Dorea|Dorea longicatena	7
Bacteria|Firmicutes|Clostridia|Clostridiales|||Clostridiales bacterium 1_7_47FAA	7
Bacteria|Firmicutes|Clostridia|Clostridiales|Lachnospiraceae||Lachnospiraceae bacterium oral taxon 082	4
Bacteria|Firmicutes|Clostridia|Clostridiales|Lachnospiraceae||Lachnospiraceae bacterium 3_1_57FAA_CT1	4
Bacteria|Firmicutes|Clostridia|Clostridiales|Eubacteriaceae|Eubacterium|Eubacterium rectale	3
Bacteria|Firmicutes|Clostridia|Clostridiales|Clostridiaceae|Clostridium|Clostridium hathewayi	2
Bacteria|Firmicutes|Clostridia|Clostridiales|Lachnospiraceae|Blautia|[Ruminococcus] torques	1
Bacteria|Firmicutes|Clostridia|Clostridiales|Lachnospiraceae|Butyrivibrio|Butyrivibrio crossotus	1
Bacteria|Firmicutes|Clostridia|Clostridiales|Peptostreptococcaceae||[Eubacterium] yurii	1
Bacteria|Firmicutes|Clostridia|Clostridiales|Lachnospiraceae|Coprococcus|Coprococcus comes	1
Bacteria|Firmicutes|Clostridia|Clostridiales|Lachnospiraceae||Lachnospiraceae bacterium 1_4_56FAA	1
Band 7/mec-2 family	12
unclassified taxonomy	12
Beta-ketoacyl-ACP synthases family	53
unclassified taxonomy	17
Bacteria|Bacteroidetes|Sphingobacteriia|Sphingobacteriales|Sphingobacteriaceae|Pedobacter|Pedobacter heparinus	16
Bacteria|Bacteroidetes|Bacteroidia|Bacteroidales|Prevotellaceae|Prevotella|Prevotella stercorea	10
Bacteria|Bacteroidetes|Bacteroidia|Bacteroidales|Prevotellaceae|Alloprevotella|Alloprevotella tannerae	5
Bacteria|Bacteroidetes|Bacteroidia|Bacteroidales|||	2
Bacteria|Firmicutes|Bacilli|Bacillales|Sporolactobacillaceae|Sporolactobacillus|Sporolactobacillus inulinus	1
Bacteria|Bacteroidetes|||||	1
Bacteria|Bacteroidetes|Bacteroidia|Bacteroidales|Porphyromonadaceae|Tannerella|Tannerella sp. 6_1_58FAA_CT1	1
Binding-protein-dependent transport system permease family	241
unclassified taxonomy	106
Bacteria|Spirochaetes|Spirochaetia|Spirochaetales|Spirochaetaceae|Treponema|Treponema saccharophilum	20
Bacteria|Firmicutes|Clostridia|Clostridiales|Lachnospiraceae||Lachnospiraceae oral taxon 107	11
Bacteria|Firmicutes|Clostridia|Clostridiales|Lachnospiraceae||Lachnospiraceae bacterium 3_1_57FAA_CT1	11
Bacteria|Firmicutes|Clostridia|Clostridiales|Lachnospiraceae|Coprococcus|Coprococcus comes	11
Bacteria|Firmicutes|Clostridia|Clostridiales|Ruminococcaceae|Ruminococcus|Ruminococcus sp. 5_1_39BFAA	10
Bacteria|Firmicutes|Clostridia|Clostridiales|Lachnospiraceae|Blautia|[Ruminococcus] gnavus	8
Bacteria|Firmicutes|Clostridia|Clostridiales|Clostridiaceae|Clostridium|Clostridium phytofermentans	7
Bacteria|Spirochaetes|Spirochaetia|Spirochaetales|Spirochaetaceae|Treponema|Treponema brennaborense	5
Bacteria|Firmicutes|Clostridia|Clostridiales|Eubacteriaceae|Eubacterium|Eubacterium rectale	5
Bacteria|Firmicutes|Clostridia|Clostridiales|Lachnospiraceae||	5
Bacteria|Firmicutes|Clostridia|Clostridiales|Clostridiaceae|Clostridium|Clostridium hathewayi	5
Bacteria|Firmicutes|Clostridia|Clostridiales|Lachnospiraceae|Roseburia|Roseburia intestinalis	5
Bacteria|Firmicutes|Clostridia|Clostridiales|Eubacteriaceae|Eubacterium|Eubacterium cellulosolvens	4
Bacteria|Firmicutes|Clostridia|Clostridiales|Ruminococcaceae|Ruminococcus|Ruminococcus sp. CAG:90	4
Bacteria|Firmicutes|Clostridia|Clostridiales|Ruminococcaceae||Ruminococcaceae bacterium D16	4
Bacteria|Firmicutes|Clostridia|Clostridiales|Lachnospiraceae|Marvinbryantia|Marvinbryantia formatexigens	4
Bacteria|Firmicutes|Clostridia|Clostridiales|Lachnospiraceae|Lachnoanaerobaculum|Lachnoanaerobaculum saburreum	3
Bacteria|Firmicutes|Clostridia|Clostridiales|Lachnospiraceae||Lachnospiraceae bacterium 2_1_58FAA	3
Bacteria|Firmicutes|Clostridia|Clostridiales|Lachnospiraceae|Butyrivibrio|Butyrivibrio fibrisolvens	3
Bacteria|Firmicutes|Clostridia|Clostridiales|Lachnospiraceae|Roseburia|Roseburia inulinivorans	2
Bacteria|Spirochaetes|Spirochaetia|Spirochaetales|Spirochaetaceae|Treponema|Treponema phagedenis	2
Bacteria|Firmicutes|Clostridia|Clostridiales|Lachnospiraceae|Blautia|[Ruminococcus] torques	2
Bacteria|Firmicutes|Clostridia|Clostridiales|Ruminococcaceae|Anaerotruncus|Anaerotruncus colihominis	1
BPG-independent phosphoglycerate mutase family	31
Bacteria|Firmicutes|Clostridia|Clostridiales|Lachnospiraceae|Oribacterium|Oribacterium sp. ACB7	10
Bacteria|Firmicutes|Clostridia|Clostridiales|Ruminococcaceae|Ruminococcus|Ruminococcus sp. 5_1_39BFAA	7
Bacteria|Firmicutes|Clostridia|Clostridiales|Lachnospiraceae||Lachnospiraceae bacterium 8_1_57FAA	4
Bacteria|Firmicutes|Clostridia|Clostridiales|Lachnospiraceae||Lachnospiraceae bacterium 3_1_57FAA_CT1	3
Bacteria|Firmicutes|Clostridia|Clostridiales|Clostridiaceae|Clostridium|Clostridium scindens	2
unclassified taxonomy	1
Bacteria|Bacteroidetes|Bacteroidia|Bacteroidales|Prevotellaceae|Prevotella|Prevotella disiens	1
Bacteria|Bacteroidetes|Bacteroidia|Bacteroidales|Bacteroidaceae|Bacteroides|Bacteroides vulgatus	1
Bacteria|Bacteroidetes|Bacteroidia|Bacteroidales|Bacteroidaceae|Bacteroides|Bacteroides caccae	1
Bacteria|Firmicutes|Clostridia|Clostridiales|Lachnospiraceae|Blautia|[Ruminococcus] torques	1
CaiB/BaiF CoA-transferase family	56
unclassified taxonomy	51
Bacteria|Firmicutes|Bacilli|Lactobacillales|Lactobacillaceae|Lactobacillus|Lactobacillus helveticus	3
Bacteria|Firmicutes|Bacilli|Lactobacillales|Lactobacillaceae|Lactobacillus|Lactobacillus reuteri	2
CarA family	1
Bacteria|Bacteroidetes|Bacteroidia|Bacteroidales|Porphyromonadaceae|Parabacteroides|	1
CarB family	4
unclassified taxonomy	1
Bacteria|Firmicutes|Clostridia|Clostridiales|Ruminococcaceae||Ruminococcaceae bacterium D16	1
Bacteria|Firmicutes|Clostridia|Clostridiales|Clostridiaceae|Clostridium|Clostridium phytofermentans	1
Bacteria|Firmicutes|Clostridia|Clostridiales|Lachnospiraceae|Butyrivibrio|Butyrivibrio proteoclasticus	1
Catalase family	12
Bacteria|Bacteroidetes|Bacteroidia|Bacteroidales|Rikenellaceae|Alistipes|Alistipes shahii	6
Bacteria|Bacteroidetes|Bacteroidia|Bacteroidales|Bacteroidaceae|Bacteroides|Bacteroides fragilis	3
Bacteria|Bacteroidetes|Sphingobacteriia|Sphingobacteriales|Sphingobacteriaceae|Sphingobacterium|Sphingobacterium sp. 21	2
Bacteria|Proteobacteria|Gammaproteobacteria|Pasteurellales|Pasteurellaceae|Aggregatibacter|Aggregatibacter segnis	1
Cation transport ATPase (P-type) family	76
Bacteria|Firmicutes|Clostridia|Clostridiales|||	33
unclassified taxonomy	18
Bacteria|Firmicutes|Clostridia|Clostridiales|Lachnospiraceae|Blautia|Blautia hydrogenotrophica	8
Bacteria|Bacteroidetes|Bacteroidia|Bacteroidales|Prevotellaceae|Prevotella|Prevotella copri	6
Bacteria|Firmicutes|Clostridia|Clostridiales|Eubacteriaceae|Eubacterium|Eubacterium rectale	6
Bacteria|Bacteroidetes|Bacteroidia|Bacteroidales|Prevotellaceae|Prevotella|Prevotella melaninogenica	4
Bacteria|Firmicutes|Clostridia|Clostridiales|Lachnospiraceae||Lachnospiraceae bacterium oral taxon 082	1
Chaperonin (HSP60) family	1294
Bacteria||||||uncultured bacterium	214
Bacteria|Bacteroidetes|Bacteroidia|Bacteroidales|Porphyromonadaceae|Tannerella|Tannerella sp. 6_1_58FAA_CT1	134
Bacteria||||||uncultured pig faeces bacterium	128
Bacteria|Firmicutes|Clostridia|Clostridiales|Lachnospiraceae||Lachnospiraceae bacterium 3_1_57FAA_CT1	82
Bacteria|Firmicutes|Clostridia|Clostridiales|Clostridiaceae|Clostridium|Clostridium beijerinckii	75
unclassified taxonomy	72
Bacteria|Firmicutes|Clostridia|Clostridiales|Clostridiaceae|Clostridium|	65
Bacteria|Firmicutes|Clostridia|Clostridiales|Clostridiaceae|Clostridium|Clostridium saccharolyticum	38
Bacteria|Firmicutes|Clostridia|Clostridiales|Ruminococcaceae|Ruminococcus|Ruminococcus lactaris	37
Bacteria|Firmicutes|Clostridia|Clostridiales|Clostridiaceae|Clostridium|Clostridium hylemonae	36
Bacteria|Proteobacteria|Deltaproteobacteria|Desulfovibrionales|Desulfovibrionaceae|Desulfovibrio|	36
Bacteria|Firmicutes|Clostridia|Clostridiales|Oscillospiraceae|Oscillibacter|Oscillibacter valericigenes	26
Bacteria|Firmicutes|Clostridia|Clostridiales|Lachnospiraceae|Blautia|	24
Bacteria|Firmicutes|Clostridia|Clostridiales|||	24
Bacteria|Firmicutes|Clostridia|Clostridiales|Eubacteriaceae|Eubacterium|Eubacterium siraeum	23
Bacteria|Bacteroidetes|Bacteroidia|Bacteroidales|Porphyromonadaceae|Parabacteroides|Parabacteroides gordonii	22
Bacteria|Bacteroidetes|Bacteroidia|Bacteroidales|Porphyromonadaceae|Barnesiella|Barnesiella viscericola	19
Bacteria|Bacteroidetes|Bacteroidia|Bacteroidales|Prevotellaceae|Prevotella|Prevotella timonensis	16
Bacteria|Firmicutes|Clostridia|Clostridiales|Ruminococcaceae|Ruminococcus|Ruminococcus flavefaciens	15
Bacteria|Firmicutes|Clostridia|Clostridiales|||Flavonifractor plautii	14
Bacteria|Bacteroidetes|Bacteroidia|Bacteroidales|Porphyromonadaceae|Parabacteroides|Parabacteroides distasonis	13
Bacteria|Firmicutes|Clostridia|Clostridiales|Clostridiaceae|Clostridium|Clostridium leptum	13
Bacteria|Firmicutes|Clostridia|Clostridiales|Clostridiaceae|Clostridium|Clostridium hathewayi	12
Bacteria|Firmicutes|Clostridia|Clostridiales|Ruminococcaceae||Ruminococcaceae bacterium D16	12
Bacteria|Bacteroidetes|Bacteroidia|Bacteroidales|Porphyromonadaceae|Tannerella|Tannerella forsythia	11
Bacteria|Firmicutes|Clostridia|Clostridiales|Clostridiaceae|Clostridium|Clostridium citroniae	11
Bacteria|Bacteroidetes|Bacteroidia|Bacteroidales|Porphyromonadaceae|Paludibacter|Paludibacter propionicigenes	11
Bacteria|Firmicutes|Clostridia|Clostridiales|Syntrophomonadaceae|Dethiobacter|Dethiobacter alkaliphilus	10
Bacteria|Firmicutes|Clostridia|Clostridiales|Lachnospiraceae|Roseburia|Roseburia inulinivorans	9
Bacteria|Proteobacteria|Deltaproteobacteria|Desulfovibrionales|Desulfovibrionaceae|Desulfovibrio|Desulfovibrio piger	8
Bacteria|Firmicutes|Clostridia|Clostridiales|Lachnospiraceae||	8
Bacteria|Firmicutes|Bacilli|Bacillales|Bacillaceae|Oceanobacillus|Oceanobacillus iheyensis	8
Bacteria|Bacteroidetes|Bacteroidia|Bacteroidales|Porphyromonadaceae|Parabacteroides|Parabacteroides merdae	7
Bacteria|Firmicutes|Bacilli|Bacillales|Paenibacillaceae|Paenibacillus|Paenibacillus mucilaginosus	7
Bacteria|Bacteroidetes|Flavobacteriia|Flavobacteriales|Flavobacteriaceae|Zunongwangia|Zunongwangia profunda	6
Bacteria|Bacteroidetes|Bacteroidia|Bacteroidales|Porphyromonadaceae|Porphyromonas|Porphyromonas gingivalis	6
Bacteria|Firmicutes|Clostridia|Clostridiales|Lachnospiraceae||Lachnospiraceae bacterium 1_4_56FAA	6
Bacteria|Firmicutes|Clostridia|Clostridiales|Eubacteriaceae|Eubacterium|Eubacterium cellulosolvens	4
Bacteria|Bacteroidetes|Bacteroidia|Bacteroidales|Porphyromonadaceae|Dysgonomonas|Dysgonomonas gadei	4
Bacteria|Firmicutes|Clostridia|Clostridiales|||[Bacteroides] pectinophilus	4
Bacteria||||||	4
Bacteria|Firmicutes|Clostridia|Clostridiales|Lachnospiraceae|Dorea|Dorea longicatena	3
Bacteria|Firmicutes|Clostridia|Clostridiales|Lachnospiraceae|Coprococcus|Coprococcus comes	3
Bacteria|Proteobacteria|Deltaproteobacteria|Desulfovibrionales|Desulfovibrionaceae|Desulfovibrio|Desulfovibrio desulfuricans	2
Bacteria|Firmicutes|Clostridia|Clostridiales|Eubacteriaceae|Eubacterium|Eubacterium hallii	2
Bacteria|Firmicutes|Clostridia|Clostridiales|Lachnospiraceae|Dorea|Dorea formicigenerans	2
Bacteria|Firmicutes|Clostridia|Clostridiales|Lachnospiraceae|Butyrivibrio|Butyrivibrio fibrisolvens	2
Bacteria|Bacteroidetes|Bacteroidia|Bacteroidales|Bacteroidaceae|Bacteroides|Bacteroides salanitronis	1
Bacteria|Firmicutes|Clostridia|Clostridiales|Lachnospiraceae|Blautia|Blautia hydrogenotrophica	1
Bacteria|Spirochaetes|Spirochaetia|Spirochaetales|Spirochaetaceae|Spirochaeta|Spirochaeta africana	1
Bacteria|Firmicutes|Clostridia|Clostridiales|Lachnospiraceae|Marvinbryantia|Marvinbryantia formatexigens	1
Bacteria|Firmicutes|Clostridia|Clostridiales|Clostridiaceae|Clostridium|Clostridium botulinum	1
Bacteria|Fusobacteria|Fusobacteriia|Fusobacteriales|Leptotrichiaceae|Leptotrichia|Leptotrichia buccalis	1
Citrate synthase family	18
Bacteria|Firmicutes|Clostridia|Clostridiales|Lachnospiraceae|Roseburia|Roseburia intestinalis	8
unclassified taxonomy	7
Bacteria|Firmicutes|Clostridia|Clostridiales|Ruminococcaceae|Subdoligranulum|Subdoligranulum variabile	3
Class-I aminoacyl-tRNA synthetase family	217
Bacteria|Firmicutes|Clostridia|Clostridiales|Lachnospiraceae|Coprococcus|Coprococcus comes	30
Bacteria|Firmicutes|Clostridia|Clostridiales|Lachnospiraceae|Marvinbryantia|Marvinbryantia formatexigens	23
Bacteria|Bacteroidetes|Bacteroidia|Bacteroidales|Porphyromonadaceae|Paludibacter|Paludibacter propionicigenes	20
unclassified taxonomy	20
Bacteria|Firmicutes|Clostridia|Clostridiales|Eubacteriaceae|Eubacterium|Eubacterium hallii	15
Bacteria|Bacteroidetes|Bacteroidia|Bacteroidales|Bacteroidaceae|Bacteroides|	14
Bacteria|Firmicutes|Clostridia|Clostridiales|Eubacteriaceae|Eubacterium|Eubacterium eligens	9
Bacteria|Firmicutes|Clostridia|Clostridiales|Peptostreptococcaceae||[Clostridium] sticklandii	9
Bacteria|Bacteroidetes|Bacteroidia|Bacteroidales|Marinilabiliaceae|Anaerophaga|Anaerophaga sp. HS1	6
Bacteria|Bacteroidetes|Bacteroidia|Bacteroidales|Porphyromonadaceae|Parabacteroides|Parabacteroides merdae	6
Bacteria|Bacteroidetes|Bacteroidia|Bacteroidales|Bacteroidaceae|Bacteroides|Bacteroides xylanisolvens	6
Bacteria|Firmicutes|Clostridia|Clostridiales|Clostridiaceae|Clostridium|Clostridium acetobutylicum	6
Bacteria|Firmicutes|Clostridia|Clostridiales|Clostridiaceae|Clostridium|Clostridium bolteae	6
Bacteria|Firmicutes|Clostridia|Clostridiales|Clostridiaceae|Clostridium|Clostridium citroniae	6
Bacteria|Firmicutes|Clostridia|Clostridiales|Eubacteriaceae|Eubacterium|Eubacterium ventriosum	5
Bacteria|Bacteroidetes|Bacteroidia|Bacteroidales|Porphyromonadaceae|Tannerella|Tannerella sp. 6_1_58FAA_CT1	4
Bacteria|Bacteroidetes|Bacteroidia|Bacteroidales|Prevotellaceae|Prevotella|Prevotella multisaccharivorax	4
Bacteria|Firmicutes|Clostridia|Clostridiales|Lachnospiraceae|Coprococcus|Coprococcus eutactus	3
Bacteria|Bacteroidetes|Bacteroidia|Bacteroidales|Rikenellaceae|Alistipes|Alistipes putredinis	3
Bacteria|Bacteroidetes|Bacteroidia|Bacteroidales|Porphyromonadaceae|Porphyromonas|Porphyromonas endodontalis	3
Bacteria|Firmicutes|Clostridia|Clostridiales|||	3
Bacteria|Firmicutes|Clostridia|Clostridiales|Lachnospiraceae|Butyrivibrio|Butyrivibrio fibrisolvens	2
Bacteria|Firmicutes|Bacilli|Lactobacillales|Aerococcaceae|Abiotrophia|Abiotrophia defectiva	2
Bacteria|Firmicutes|Clostridia|Clostridiales|Clostridiaceae|Clostridium|Clostridium sp. SY8519	2
Bacteria|Firmicutes|Clostridia|Clostridiales|Ruminococcaceae|Ruminococcus|Ruminococcus champanellensis	2
Bacteria|Firmicutes|Clostridia|Clostridiales|Lachnospiraceae|Roseburia|Roseburia inulinivorans	1
Bacteria|Firmicutes|Clostridia|Clostridiales|Clostridiaceae|Clostridium|Clostridium sp. D5	1
Bacteria|Firmicutes|Clostridia|Clostridiales|Clostridiaceae|Clostridium|Clostridium hathewayi	1
Bacteria|Bacteroidetes|Bacteroidia|Bacteroidales|Bacteroidaceae|Bacteroides|Bacteroides uniformis	1
Bacteria|Firmicutes|Clostridia|Clostridiales|Ruminococcaceae|Subdoligranulum|Subdoligranulum variabile	1
Bacteria|Firmicutes|Clostridia|Clostridiales|||butyrateproducing bacterium SS3/4	1
Bacteria|Bacteroidetes|Bacteroidia|Bacteroidales|Bacteroidaceae|Bacteroides|Bacteroides salanitronis	1
Bacteria|Firmicutes|Clostridia|Clostridiales|Lachnospiraceae||Lachnospiraceae bacterium 1_4_56FAA	1
Class-I pyridine nucleotide-disulfide oxidoreductase family	1
unclassified taxonomy	1
Class-I pyridoxal-phosphate-dependent aminotransferase family	39
unclassified taxonomy	15
Bacteria|Firmicutes|Clostridia|Clostridiales|Lachnospiraceae|Coprococcus|Coprococcus catus	9
Bacteria|Bacteroidetes|Bacteroidia|Bacteroidales||Candidatus Azobacteroides|Candidatus Azobacteroides pseudotrichonymphae	8
Bacteria|Firmicutes|Clostridia|Clostridiales|Clostridiaceae|Clostridium|Clostridium nexile	2
Bacteria|Firmicutes|Clostridia|Clostridiales|Peptococcaceae|Desulfitobacterium|Desulfitobacterium dehalogenans	2
Bacteria|Firmicutes|Clostridia|Clostridiales|Lachnospiraceae|Dorea|Dorea formicigenerans	2
Bacteria|Bacteroidetes|Bacteroidia|Bacteroidales|Bacteroidaceae|Bacteroides|Bacteroides coprophilus	1
Class-II aminoacyl-tRNA synthetase family	356
Bacteria|Firmicutes|Clostridia|Clostridiales|Clostridiaceae|Clostridium|Clostridium nexile	34
Bacteria|Firmicutes|Clostridia|Clostridiales|||Flavonifractor plautii	28
unclassified taxonomy	26
Bacteria|Firmicutes|Clostridia|Clostridiales|Lachnospiraceae||Lachnospiraceae bacterium 1_4_56FAA	21
Bacteria|Firmicutes|Clostridia|Clostridiales|Lachnospiraceae|Oribacterium|	16
Bacteria|Bacteroidetes|Bacteroidia|Bacteroidales|Porphyromonadaceae|Porphyromonas|Porphyromonas asaccharolytica	16
Bacteria|Bacteroidetes|Bacteroidia|Bacteroidales|Bacteroidaceae|Bacteroides|Bacteroides intestinalis	14
Bacteria|Firmicutes|Clostridia|Clostridiales|Ruminococcaceae|Ruminococcus|Ruminococcus lactaris	13
Bacteria|Bacteroidetes|Bacteroidia|Bacteroidales|Porphyromonadaceae|Dysgonomonas|Dysgonomonas gadei	12
Bacteria|Bacteroidetes|Bacteroidia|Bacteroidales|Porphyromonadaceae|Tannerella|Tannerella sp. 6_1_58FAA_CT1	11
Bacteria|Bacteroidetes|Bacteroidia|Bacteroidales|Bacteroidaceae|Bacteroides|Bacteroides stercoris	10
Bacteria|Firmicutes|Clostridia|Clostridiales|Clostridiaceae|Clostridium|Clostridium hathewayi	10
Bacteria|Firmicutes|Clostridia|Clostridiales|Ruminococcaceae||Ruminococcaceae bacterium D16	9
Bacteria|Firmicutes|Clostridia|Clostridiales|Clostridiaceae|Clostridium|Clostridium asparagiforme	8
Bacteria|Firmicutes|Clostridia|Clostridiales||Pseudoflavonifractor|Pseudoflavonifractor capillosus	8
Bacteria|Bacteroidetes|Bacteroidia|Bacteroidales|Prevotellaceae|Prevotella|	7
Bacteria|Firmicutes|Clostridia|Clostridiales|Clostridiaceae|Clostridium|	7
Bacteria|Bacteroidetes|Bacteroidia|Bacteroidales|Bacteroidaceae|Bacteroides|Bacteroides clarus	7
Bacteria|Firmicutes|Clostridia|Clostridiales|Lachnospiraceae||Lachnospiraceae bacterium 5_1_57FAA	6
Bacteria|Bacteroidetes|Bacteroidia|Bacteroidales|Porphyromonadaceae|Paludibacter|Paludibacter propionicigenes	6
Bacteria|Bacteroidetes|Bacteroidia|Bacteroidales|Bacteroidaceae|Bacteroides|Bacteroides helcogenes	6
Bacteria|Firmicutes|Clostridia|Clostridiales|Eubacteriaceae|Eubacterium|Eubacterium siraeum	6
Bacteria|Bacteroidetes|Bacteroidia|Bacteroidales|Porphyromonadaceae|Parabacteroides|Parabacteroides johnsonii	5
Bacteria|Bacteroidetes|||||Bacteroidetes oral taxon 274	5
Bacteria|Firmicutes|Clostridia|Clostridiales|Lachnospiraceae|Roseburia|Roseburia hominis	4
Bacteria|Firmicutes|Clostridia|Clostridiales|Lachnospiraceae||Lachnospiraceae bacterium 7_1_58FAA	4
Bacteria|Firmicutes|Erysipelotrichia|Erysipelotrichales|Erysipelotrichaceae||[Eubacterium] biforme	4
Bacteria|Bacteroidetes|Bacteroidia|Bacteroidales|Prevotellaceae|Prevotella|Prevotella disiens	3
Bacteria|Bacteroidetes|Bacteroidia|Bacteroidales|Porphyromonadaceae|Dysgonomonas|Dysgonomonas mossii	3
Bacteria|Bacteroidetes|Bacteroidia|Bacteroidales|Prevotellaceae|Prevotella|Prevotella nigrescens	3
Bacteria|Bacteroidetes|Bacteroidia|Bacteroidales|Prevotellaceae|Prevotella|Prevotella bivia	3
Bacteria|Bacteroidetes|Bacteroidia|Bacteroidales|Bacteroidaceae|Bacteroides|Bacteroides coprosuis	3
Bacteria|Firmicutes|Clostridia|Clostridiales|Lachnospiraceae||Lachnospiraceae bacterium oral taxon 082	3
Bacteria|Bacteroidetes|Bacteroidia|Bacteroidales|Prevotellaceae|Prevotella|Prevotella stercorea	3
Bacteria|Bacteroidetes|Sphingobacteriia|Sphingobacteriales|Sphingobacteriaceae|Sphingobacterium|Sphingobacterium sp. 21	3
Bacteria|Firmicutes|Bacilli|Bacillales||Gemella|Gemella haemolysans	3
Bacteria|Firmicutes|Erysipelotrichia|Erysipelotrichales|Erysipelotrichaceae|Coprobacillus|	2
Bacteria|Firmicutes|Clostridia|Clostridiales|Clostridiaceae|Clostridium|Clostridium botulinum	2
Bacteria|Firmicutes|Clostridia|Clostridiales|Lachnospiraceae|Blautia|[Ruminococcus] torques	2
Bacteria|Bacteroidetes|Bacteroidia|Bacteroidales|Bacteroidaceae|Bacteroides|	2
Bacteria|Firmicutes|Clostridia|Clostridiales|Clostridiaceae|Clostridium|Clostridium citroniae	2
Bacteria|Firmicutes|Clostridia|Clostridiales|Lachnospiraceae||Lachnospiraceae bacterium 2_1_46FAA	2
Bacteria|Firmicutes|Clostridia|Clostridiales|Clostridiaceae|Clostridium|Clostridium sp.	2
Bacteria|Bacteroidetes|Bacteroidia|Bacteroidales|Bacteroidaceae|Bacteroides|Bacteroides fragilis	2
Bacteria|Firmicutes|Clostridia|Clostridiales|Lachnospiraceae|Coprococcus|Coprococcus eutactus	2
Bacteria|Firmicutes|Clostridia|Clostridiales|Eubacteriaceae|Eubacterium|Eubacterium hallii	1
Bacteria|Bacteroidetes|Flavobacteriia|Flavobacteriales|Flavobacteriaceae|Chryseobacterium|Chryseobacterium gleum	1
Bacteria|Firmicutes|Clostridia|Clostridiales|Ruminococcaceae|Ruminococcus|Ruminococcus sp. SR1/5	1
Bacteria|Bacteroidetes|Bacteroidia|Bacteroidales|Prevotellaceae|Alloprevotella|Alloprevotella rava	1
Bacteria|Bacteroidetes|Bacteroidia|Bacteroidales|||	1
Bacteria|Bacteroidetes|Bacteroidia|Bacteroidales|Prevotellaceae|Paraprevotella|Paraprevotella xylaniphila	1
Bacteria|Bacteroidetes|Bacteroidia|Bacteroidales|Rikenellaceae|Alistipes|	1
Bacteria|Bacteroidetes|Cytophagia|Cytophagales|Cytophagaceae|Leadbetterella|Leadbetterella byssophila	1
Class-II pyridoxal-phosphate-dependent aminotransferase family	17
Bacteria|Bacteroidetes|Flavobacteriia|Flavobacteriales|Flavobacteriaceae|Mesoflavibacter|Mesoflavibacter zeaxanthinifaciens	12
unclassified taxonomy	3
Bacteria|Proteobacteria|Gammaproteobacteria|Enterobacteriales|Enterobacteriaceae|Enterobacter|Enterobacter cloacae	1
Bacteria|Planctomycetes|Planctomycetia|Planctomycetales|Planctomycetaceae|Planctomyces|Planctomyces maris	1
Class-III pyridoxal-phosphate-dependent aminotransferase family	40
Bacteria|Proteobacteria|Deltaproteobacteria|Desulfovibrionales|Desulfovibrionaceae|Desulfovibrio|	31
Bacteria|Spirochaetes|Spirochaetia|Spirochaetales|Spirochaetaceae|Treponema|Treponema saccharophilum	6
unclassified taxonomy	3
Class-IV pyridoxal-phosphate-dependent aminotransferase family	10
unclassified taxonomy	8
Bacteria|Bacteroidetes|Bacteroidia|Bacteroidales|Prevotellaceae|Prevotella|Prevotella sp. oral taxon 299	2
Class-V pyridoxal-phosphate-dependent aminotransferase family	131
unclassified taxonomy	17
Bacteria|Proteobacteria|Deltaproteobacteria|Desulfovibrionales|Desulfovibrionaceae|Desulfovibrio|Desulfovibrio sp. 3_1_syn3	13
Bacteria|Firmicutes|Clostridia|Clostridiales|||[Bacteroides] pectinophilus	12
Bacteria|Firmicutes|Clostridia|Clostridiales|Lachnospiraceae|Blautia|[Ruminococcus] obeum	11
Bacteria|Firmicutes|Clostridia|Clostridiales|Lachnospiraceae|Roseburia|Roseburia hominis	10
Bacteria|Bacteroidetes|Bacteroidia|Bacteroidales|Porphyromonadaceae|Porphyromonas|Porphyromonas endodontalis	9
Bacteria|Firmicutes|Clostridia|Clostridiales|Oscillospiraceae|Oscillibacter|Oscillibacter valericigenes	9
Bacteria|Firmicutes|Clostridia|Clostridiales|Lachnospiraceae|Butyrivibrio|Butyrivibrio proteoclasticus	8
Bacteria|Bacteroidetes|Bacteroidia|Bacteroidales|Porphyromonadaceae|Tannerella|Tannerella sp. 6_1_58FAA_CT1	8
Bacteria|Firmicutes|Clostridia|Clostridiales|Lachnospiraceae||	7
Bacteria|Firmicutes|Clostridia|Clostridiales|Lachnospiraceae||Lachnospiraceae bacterium 3_1_57FAA_CT1	6
Bacteria|Bacteroidetes|Bacteroidia|Bacteroidales|Prevotellaceae|Prevotella|Prevotella ruminicola	6
Bacteria|Firmicutes|Clostridia|Clostridiales|Lachnospiraceae|Blautia|Blautia hydrogenotrophica	4
Bacteria|Firmicutes|Clostridia|Clostridiales|Clostridiaceae|Clostridium|Clostridium hathewayi	3
Bacteria|Bacteroidetes|Bacteroidia|Bacteroidales|Porphyromonadaceae|Porphyromonas|Porphyromonas uenonis	2
Bacteria|Bacteroidetes|Bacteroidia|Bacteroidales|Porphyromonadaceae|Parabacteroides|Parabacteroides merdae	2
Bacteria|Firmicutes|Clostridia|Clostridiales|Eubacteriaceae|Eubacterium|Eubacterium ventriosum	1
Bacteria|Bacteroidetes|Bacteroidia|Bacteroidales|Porphyromonadaceae|Tannerella|Tannerella forsythia	1
Bacteria|Bacteroidetes|||||Bacteroidetes oral taxon 274	1
Bacteria|Firmicutes|Clostridia|Clostridiales|Clostridiaceae|Clostridium|Clostridium symbiosum	1
ClpA/clpB family	184
unclassified taxonomy	38
Bacteria|Actinobacteria|Actinobacteria|Actinomycetales|Streptomycetaceae|Streptomyces|Streptomyces cattleya	19
Bacteria|Bacteroidetes|Bacteroidia|Bacteroidales|Bacteroidaceae|Bacteroides|Bacteroides sp. 1_1_30	15
Bacteria|Bacteroidetes|Bacteroidia|Bacteroidales|Bacteroidaceae|Bacteroides|Bacteroides eggerthii	13
Bacteria|Firmicutes|Clostridia|Clostridiales|Clostridiaceae|Clostridium|Clostridium saccharolyticum	12
Bacteria|Bacteroidetes|Bacteroidia|Bacteroidales|Prevotellaceae|Prevotella|Prevotella bergensis	11
Bacteria|Bacteroidetes|Bacteroidia|Bacteroidales|Porphyromonadaceae|Tannerella|Tannerella sp. 6_1_58FAA_CT1	11
Bacteria|Firmicutes|Clostridia|Clostridiales|Oscillospiraceae|Oscillibacter|Oscillibacter valericigenes	9
Bacteria|Bacteroidetes|Bacteroidia|Bacteroidales|Prevotellaceae|Prevotella|Prevotella marshii	9
Bacteria|Aquificae|Aquificae|Aquificales|Aquificaceae|Hydrogenobaculum|Hydrogenobaculum sp. Y04AAS1	4
Bacteria|Bacteroidetes|Bacteroidia|Bacteroidales|Bacteroidaceae|Bacteroides|Bacteroides coprophilus	4
Bacteria|Bacteroidetes|Bacteroidia|Bacteroidales|Prevotellaceae|Alloprevotella|Alloprevotella tannerae	2
Bacteria|Bacteroidetes|Bacteroidia|Bacteroidales|||	2
Bacteria|Firmicutes|Clostridia|Clostridiales|Lachnospiraceae|Blautia|Blautia hansenii	2
Bacteria|Bacteroidetes|Bacteroidia|Bacteroidales|Bacteroidaceae|Bacteroides|Bacteroides coprosuis	2
Bacteria|Bacteroidetes|Bacteroidia|Bacteroidales|Porphyromonadaceae|Parabacteroides|Parabacteroides merdae	1
Bacteria|Bacteroidetes|||||Bacteroidetes oral taxon 274	1
Bacteria|Firmicutes|Clostridia|Clostridiales|Lachnospiraceae|Lachnoanaerobaculum|Lachnoanaerobaculum saburreum	1
ClpX chaperone family	20
Bacteria|Firmicutes|Clostridia|Clostridiales|Lachnospiraceae|Butyrivibrio|Butyrivibrio proteoclasticus	8
Bacteria|Bacteroidetes|Flavobacteriia|Flavobacteriales|Flavobacteriaceae||Flavobacteriaceae bacterium S85	6
Bacteria|Bacteroidetes|Bacteroidia|Bacteroidales|Porphyromonadaceae|Porphyromonas|Porphyromonas gingivalis	5
Bacteria|Firmicutes|Clostridia|Clostridiales|Lachnospiraceae|Butyrivibrio|Butyrivibrio crossotus	1
CodY family	3
Bacteria|Firmicutes|Clostridia|Clostridiales|Eubacteriaceae|Eubacterium|Eubacterium hallii	2
unclassified taxonomy	1
Complex I 20 kDa subunit family	4
unclassified taxonomy	3
Bacteria|Bacteroidetes|Bacteroidia|Bacteroidales|Prevotellaceae|Prevotella|	1
Complex I subunit 3 family	5
Bacteria|Bacteroidetes|Bacteroidia|Bacteroidales|Rikenellaceae|Alistipes|Alistipes putredinis	5
CTP synthase family	13
Bacteria|Firmicutes|Clostridia|Clostridiales|Clostridiaceae|Candidatus Arthromitus|Candidatus Arthromitus sp. SFBratYit	4
Bacteria|Bacteroidetes|Bacteroidia|Bacteroidales|Porphyromonadaceae|Tannerella|Tannerella sp. 6_1_58FAA_CT1	3
Bacteria|Bacteroidetes|Bacteroidia|Bacteroidales|Porphyromonadaceae|Odoribacter|Odoribacter splanchnicus	2
Bacteria|Firmicutes|Clostridia|Clostridiales|Clostridiaceae|Clostridium|Clostridium hathewayi	2
unclassified taxonomy	1
Bacteria|Firmicutes|Clostridia|Clostridiales|Lachnospiraceae||Lachnospiraceae bacterium 3_1_57FAA_CT1	1
Cyclophilin-type PPIase family	11
Bacteria|Firmicutes|Clostridia|Clostridiales|Lachnospiraceae|Roseburia|Roseburia hominis	5
Bacteria|Firmicutes|Clostridia|Clostridiales|Clostridiaceae|Clostridium|Clostridium sporogenes	4
unclassified taxonomy	2
DapA family	15
Bacteria|Firmicutes|Clostridia|Clostridiales|Lachnospiraceae|Dorea|Dorea formicigenerans	6
Bacteria|Firmicutes|Clostridia|Clostridiales|Lachnospiraceae||Lachnospiraceae bacterium 5_1_57FAA	4
Bacteria|Firmicutes|Clostridia|Clostridiales|Clostridiaceae|Clostridium|Clostridium hylemonae	4
Bacteria|Firmicutes|Clostridia|Clostridiales|Lachnospiraceae||Lachnospiraceae bacterium 1_4_56FAA	1
DEAD box helicase family	15
unclassified taxonomy	12
Bacteria|Bacteroidetes|Bacteroidia|Bacteroidales|Bacteroidaceae|Bacteroides|Bacteroides helcogenes	2
Bacteria|Bacteroidetes|Bacteroidia|Bacteroidales|Bacteroidaceae|Bacteroides|Bacteroides intestinalis	1
DegT/dnrJ/eryC1 family	1
unclassified taxonomy	1
DeoC/FbaB aldolase family	1
Bacteria|Proteobacteria|Deltaproteobacteria|Desulfovibrionales|Desulfovibrionaceae|Desulfovibrio|	1
Desulfoferrodoxin family	3
Bacteria|Proteobacteria|Deltaproteobacteria|Desulfovibrionales|Desulfovibrionaceae|Desulfovibrio|	3
Diol/glycerol dehydratase large subunit family	11
Bacteria|Firmicutes|Clostridia|Clostridiales|Lachnospiraceae||Lachnospiraceae bacterium 7_1_58FAA	11
D-isomer specific 2-hydroxyacid dehydrogenase family	12
unclassified taxonomy	12
DMRL synthase family	6
unclassified taxonomy	6
DNA mismatch repair MutL/HexB family	4
Bacteria|Firmicutes|Clostridia|Clostridiales|Clostridiaceae|Clostridium|Clostridium asparagiforme	4
DNA mismatch repair MutS family	4
Bacteria|Firmicutes|Clostridia|Clostridiales|Lachnospiraceae||Lachnospiraceae bacterium 1_4_56FAA	3
unclassified taxonomy	1
DNA polymerase type-A family	1
unclassified taxonomy	1
DnaJ family	4
Bacteria|Firmicutes|Clostridia|Clostridiales|Lachnospiraceae|Stomatobaculum|Stomatobaculum longum	1
Bacteria|Firmicutes|Clostridia|Clostridiales|Lachnospiraceae|Butyrivibrio|Butyrivibrio proteoclasticus	1
Bacteria|Bacteroidetes|Bacteroidia|Bacteroidales|Porphyromonadaceae|Porphyromonas|Porphyromonas endodontalis	1
Bacteria|Firmicutes|Clostridia|Clostridiales|Lachnospiraceae||Lachnospiraceae bacterium 1_4_56FAA	1
EF-Ts family	134
unclassified taxonomy	111
Bacteria|Bacteroidetes|Bacteroidia|Bacteroidales|Prevotellaceae|Prevotella|Prevotella dentalis	12
Bacteria|Firmicutes|Clostridia|Clostridiales|Clostridiaceae|Clostridium|Clostridium sp. D5	4
Bacteria|Bacteroidetes|Bacteroidia|Bacteroidales|Porphyromonadaceae|Porphyromonas|Porphyromonas gingivalis	4
Bacteria|Firmicutes|Clostridia|Clostridiales|Lachnospiraceae||Lachnospiraceae bacterium 1_4_56FAA	2
Bacteria|Bacteroidetes|Bacteroidia|Bacteroidales|Prevotellaceae|Prevotella|Prevotella micans	1
Elongation factor P family	38
Bacteria|Bacteroidetes|||||	15
Bacteria|Firmicutes|Clostridia|Clostridiales||Pseudoflavonifractor|Pseudoflavonifractor capillosus	7
unclassified taxonomy	4
Bacteria|Bacteroidetes|||||Bacteroidetes oral taxon 274	4
Bacteria|Bacteroidetes|Bacteroidia|Bacteroidales|||	4
Bacteria|Firmicutes|Clostridia|Clostridiales|Lachnospiraceae|Marvinbryantia|Marvinbryantia formatexigens	2
Bacteria|Bacteroidetes|Bacteroidia|Bacteroidales|Prevotellaceae|Paraprevotella|Paraprevotella xylaniphila	2
Enolase family	765
unclassified taxonomy	212
Bacteria|Spirochaetes|Spirochaetia|Spirochaetales|Spirochaetaceae|Treponema|Treponema succinifaciens	151
Bacteria|Bacteroidetes|Bacteroidia|Bacteroidales|Bacteroidaceae|Bacteroides|	58
Bacteria|Bacteroidetes|Bacteroidia|Bacteroidales|Porphyromonadaceae|Tannerella|Tannerella sp. 6_1_58FAA_CT1	43
Bacteria|Firmicutes|Clostridia|Clostridiales|Ruminococcaceae||Ruminococcaceae bacterium D16	35
Bacteria||||||uncultured murine large bowel bacterium BAC 31B	32
Bacteria|Bacteroidetes|Bacteroidia|Bacteroidales|Bacteroidaceae|Bacteroides|Bacteroides fragilis	26
Bacteria|Bacteroidetes|Bacteroidia|Bacteroidales|||	24
Bacteria|Firmicutes|Clostridia|Clostridiales||Pseudoflavonifractor|Pseudoflavonifractor capillosus	22
Bacteria|Bacteroidetes|Bacteroidia|Bacteroidales|Prevotellaceae|Prevotella|Prevotella histicola	18
Bacteria|Bacteroidetes|Bacteroidia|Bacteroidales|Porphyromonadaceae|Dysgonomonas|Dysgonomonas gadei	17
Bacteria|Proteobacteria|Gammaproteobacteria||||gamma proteobacterium HTCC5015	15
Bacteria|Proteobacteria|Gammaproteobacteria|Enterobacteriales|Enterobacteriaceae|Escherichia|Escherichia coli	13
Bacteria|Firmicutes|Erysipelotrichia|Erysipelotrichales|Erysipelotrichaceae||[Eubacterium] biforme	12
Bacteria|Bacteroidetes|Bacteroidia|Bacteroidales|Bacteroidaceae|Bacteroides|Bacteroides cellulosilyticus	12
Bacteria|Bacteroidetes|Bacteroidia|Bacteroidales|Bacteroidaceae|Bacteroides|Bacteroides ovatus	12
Bacteria|Bacteroidetes|Bacteroidia|Bacteroidales|Marinilabiliaceae|Anaerophaga|Anaerophaga sp. HS1	11
Bacteria|Bacteroidetes|Bacteroidia|Bacteroidales|Bacteroidaceae|Bacteroides|Bacteroides coprophilus	10
Bacteria|Bacteroidetes|Bacteroidia|Bacteroidales|Porphyromonadaceae|Odoribacter|Odoribacter laneus	9
Bacteria|Bacteroidetes|Bacteroidia|Bacteroidales|Prevotellaceae|Paraprevotella|Paraprevotella xylaniphila	9
Bacteria|Firmicutes|Erysipelotrichia|Erysipelotrichales|Erysipelotrichaceae||[Eubacterium] cylindroides	7
Bacteria|Bacteroidetes|Flavobacteriia|Flavobacteriales|Flavobacteriaceae|Robiginitalea|Robiginitalea biformata	4
Bacteria|Bacteroidetes|||||Bacteroidetes oral taxon 274	3
Bacteria|Bacteroidetes|Bacteroidia|Bacteroidales|Prevotellaceae|Prevotella|Prevotella sp. oral taxon 472	3
Bacteria|Bacteroidetes|||||	2
Bacteria|Firmicutes|Clostridia|Clostridiales|||	2
Bacteria|Proteobacteria|Gammaproteobacteria|Alteromonadales|Ferrimonadaceae|Ferrimonas|Ferrimonas balearica	2
Bacteria|Lentisphaerae|Lentisphaeria||Victivallaceae|Victivallis|Victivallis vadensis	1
Enoyl-CoA hydratase/isomerase family	21
unclassified taxonomy	9
Bacteria|Fusobacteria|Fusobacteriia|Fusobacteriales|Fusobacteriaceae|Fusobacterium|Fusobacterium ulcerans	4
Bacteria|Firmicutes|Erysipelotrichia|Erysipelotrichales|Erysipelotrichaceae||[Eubacterium] biforme	2
Bacteria|Firmicutes|Clostridia|Clostridiales|Lachnospiraceae||Lachnospiraceae bacterium 3_1_57FAA_CT1	2
Bacteria|Bacteroidetes|Bacteroidia|Bacteroidales|Porphyromonadaceae|Tannerella|Tannerella sp. 6_1_58FAA_CT1	1
Bacteria|Spirochaetes|Spirochaetia|Spirochaetales|Brachyspiraceae|Brachyspira|Brachyspira pilosicoli	1
Bacteria|Firmicutes|Clostridia|Clostridiales|Clostridiaceae|Clostridium|Clostridium sp. M62/1	1
Bacteria|Firmicutes|Clostridia|Clostridiales|Eubacteriaceae|Eubacterium|Eubacterium hallii	1
Era/MnmE GTP-binding protein family	42
unclassified taxonomy	16
Bacteria|Bacteroidetes|Flavobacteriia|Flavobacteriales|Flavobacteriaceae|Dokdonia|Dokdonia donghaensis	8
Bacteria|Bacteroidetes|Bacteroidia|Bacteroidales|Porphyromonadaceae|Porphyromonas|Porphyromonas gingivalis	7
Bacteria|Bacteroidetes|Bacteroidia|Bacteroidales|Prevotellaceae|Prevotella|Prevotella salivae	5
Bacteria|Bacteroidetes|Bacteroidia|Bacteroidales|Prevotellaceae|Prevotella|Prevotella buccalis	4
Bacteria|Bacteroidetes|Bacteroidia|Bacteroidales|Bacteroidaceae|Bacteroides|	1
Bacteria|Firmicutes|Clostridia|Clostridiales|Clostridiaceae|Clostridium|	1
ExbB/tolQ family	210
unclassified taxonomy	210
ExbD/tolR family	54
unclassified taxonomy	50
Bacteria|Proteobacteria|Alphaproteobacteria|Rhizobiales|Bradyrhizobiaceae|Bradyrhizobium|Bradyrhizobium sp. STM 3809	4
FabD family	8
unclassified taxonomy	5
Bacteria|Bacteroidetes|Bacteroidia|Bacteroidales|Marinilabiliaceae|Anaerophaga|Anaerophaga thermohalophila	3
FabH family	3
unclassified taxonomy	3
FGGY kinase family	95
Bacteria|Firmicutes|Clostridia|Clostridiales|Lachnospiraceae||Lachnospiraceae bacterium 3_1_57FAA_CT1	40
Bacteria|Firmicutes|Clostridia|Clostridiales|Lachnospiraceae|Roseburia|Roseburia hominis	21
Bacteria|Firmicutes|Clostridia|Clostridiales|Lachnospiraceae||Lachnospiraceae bacterium 5_1_63FAA	14
Bacteria|Firmicutes|Clostridia|Clostridiales|||butyrateproducing bacterium SS3/4	6
Bacteria|Bacteroidetes|Cytophagia|Cytophagales|Cyclobacteriaceae|Algoriphagus|Algoriphagus sp. PR1	6
Bacteria|Bacteroidetes|Bacteroidia|Bacteroidales|Prevotellaceae|Prevotella|Prevotella oralis	4
unclassified taxonomy	2
Bacteria|Firmicutes|Clostridia|Clostridiales|Lachnospiraceae|Marvinbryantia|Marvinbryantia formatexigens	1
Bacteria|Firmicutes|Clostridia|Clostridiales|Lachnospiraceae|Coprococcus|Coprococcus catus	1
FKBP-type PPIase family	2
unclassified taxonomy	2
Formate--tetrahydrofolate ligase family	208
Bacteria||||||uncultured bacterium	37
unclassified taxonomy	36
Bacteria|Firmicutes|Clostridia|Clostridiales|Peptococcaceae|Desulfosporosinus|Desulfosporosinus meridiei	26
Bacteria|Firmicutes|Clostridia|Clostridiales|Peptococcaceae|Desulfosporosinus|Desulfosporosinus youngiae	21
Bacteria|Firmicutes|Negativicutes|Selenomonadales|Veillonellaceae|Acetonema|Acetonema longum	14
Bacteria|Firmicutes|Clostridia|Clostridiales|Peptostreptococcaceae||[Clostridium] sticklandii	13
Bacteria|Firmicutes|Clostridia|Thermoanaerobacterales|Thermoanaerobacterales Family III. Incertae Sedis|Thermosediminibacter|Thermosediminibacter oceani	12
Bacteria|Firmicutes|Clostridia|Clostridiales|Peptococcaceae|Desulfosporosinus|Desulfosporosinus orientis	12
Bacteria|Firmicutes|Clostridia|Clostridiales|Lachnospiraceae||Lachnospiraceae bacterium 6_1_63FAA	8
Bacteria|Firmicutes|Clostridia|Clostridiales|Peptococcaceae|Thermincola|Thermincola potens	8
Bacteria|Actinobacteria|Actinobacteria|Coriobacteriales|Coriobacteriaceae|Slackia|Slackia heliotrinireducens	7
Bacteria|Firmicutes|Clostridia|Clostridiales|Lachnospiraceae|Blautia|[Ruminococcus] obeum	7
Bacteria|Firmicutes|Clostridia|Clostridiales|Ruminococcaceae|Ruminococcus|Ruminococcus sp. 5_1_39BFAA	3
Bacteria|Firmicutes|Clostridia|Clostridiales|Peptococcaceae|Desulfosporosinus|Desulfosporosinus acidiphilus	2
Bacteria|Firmicutes|Clostridia|Clostridiales|Peptostreptococcaceae||[Clostridium] bartlettii	1
Bacteria|Firmicutes|Clostridia|Clostridiales|Lachnospiraceae|Marvinbryantia|Marvinbryantia formatexigens	1
FtsZ family	7
Bacteria|Firmicutes|Clostridia|Clostridiales|||butyrateproducing bacterium SS3/4	2
Bacteria|Firmicutes|Clostridia|Clostridiales|Lachnospiraceae||Lachnospiraceae bacterium 1_4_56FAA	2
Bacteria|Firmicutes|Clostridia|Clostridiales|Clostridiaceae|Clostridium|Clostridium hylemonae	1
unclassified taxonomy	1
Bacteria|Firmicutes|Clostridia|Clostridiales|Lachnospiraceae|Dorea|Dorea longicatena	1
GARS family	8
Bacteria|Firmicutes|Clostridia|Clostridiales|Clostridiaceae|Clostridium|Clostridium leptum	5
Bacteria|Firmicutes|Clostridia|Clostridiales|Lachnospiraceae|Roseburia|Roseburia intestinalis	3
GatB/gatE family	4
Bacteria|Firmicutes|Clostridia|Clostridiales|Lachnospiraceae||Lachnospiraceae bacterium 3_1_57FAA_CT1	3
Bacteria|Firmicutes|Clostridia|Clostridiales|Lachnospiraceae|Roseburia|Roseburia intestinalis	1
GcvP family	1
unclassified taxonomy	1
GcvT family	5
unclassified taxonomy	4
Bacteria|Bacteroidetes|Bacteroidia|Bacteroidales|Prevotellaceae|Alloprevotella|Alloprevotella tannerae	1
GHMP kinase family	9
Bacteria|Bacteroidetes|Bacteroidia|Bacteroidales|Prevotellaceae|Prevotella|Prevotella sp. oral taxon 472	7
Bacteria|Firmicutes|Clostridia|Clostridiales|||butyrateproducing bacterium SS3/4	2
Glu/Leu/Phe/Val dehydrogenases family	637
Bacteria|Firmicutes|Clostridia|Clostridiales|||	73
Bacteria|Bacteroidetes|Bacteroidia|Bacteroidales|Bacteroidaceae|Bacteroides|Bacteroides caccae	43
unclassified taxonomy	41
Bacteria|Firmicutes|Clostridia|Clostridiales|||butyrateproducing bacterium SM4/1	35
Bacteria|Firmicutes|Clostridia|Clostridiales|Clostridiaceae|Clostridium|	26
Bacteria|Firmicutes|Clostridia|Clostridiales|Lachnospiraceae|Butyrivibrio|Butyrivibrio crossotus	24
Bacteria|Firmicutes|Clostridia|Clostridiales|Ruminococcaceae||Ruminococcaceae bacterium D16	24
Bacteria|Bacteroidetes|Bacteroidia|Bacteroidales|Porphyromonadaceae|Parabacteroides|Parabacteroides johnsonii	22
Bacteria|Bacteroidetes|Bacteroidia|Bacteroidales|Rikenellaceae|Alistipes|Alistipes shahii	22
Bacteria|Firmicutes|Clostridia|Clostridiales|Lachnospiraceae||Lachnospiraceae bacterium 1_4_56FAA	19
Bacteria|Bacteroidetes|Bacteroidia|Bacteroidales|||	18
Bacteria|Firmicutes|Clostridia|Clostridiales|Lachnospiraceae||Lachnospiraceae bacterium 2_1_46FAA	17
Bacteria|Firmicutes|Clostridia|Clostridiales|Eubacteriaceae|Pseudoramibacter|Pseudoramibacter alactolyticus	16
Bacteria|Firmicutes|Clostridia|Clostridiales|Lachnospiraceae||	16
Bacteria|Bacteroidetes|Bacteroidia|Bacteroidales|Bacteroidaceae|Bacteroides|Bacteroides thetaiotaomicron	15
Bacteria|Bacteroidetes|Bacteroidia|Bacteroidales|Prevotellaceae|Prevotella|	15
Bacteria|Bacteroidetes|Bacteroidia|Bacteroidales|Bacteroidaceae|Bacteroides|Bacteroides sp. 3_1_19	14
Bacteria|Bacteroidetes|Bacteroidia|Bacteroidales|Bacteroidaceae|Bacteroides|Bacteroides coprocola	13
Bacteria|Firmicutes|Clostridia|Clostridiales|||butyrateproducing bacterium SS3/4	13
Bacteria|Actinobacteria|Actinobacteria|Coriobacteriales|Coriobacteriaceae|Eggerthella|	12
Bacteria|Bacteroidetes|||||Bacteroidetes oral taxon 274	11
Bacteria|Firmicutes|Clostridia|Clostridiales|Oscillospiraceae|Oscillibacter|Oscillibacter valericigenes	10
Bacteria|Firmicutes|Clostridia|Clostridiales|Eubacteriaceae|Eubacterium|Eubacterium ventriosum	10
Bacteria|Firmicutes|Clostridia|Clostridiales|Ruminococcaceae|Ruminococcus|Ruminococcus albus	10
Bacteria|Bacteroidetes|Bacteroidia|Bacteroidales|Porphyromonadaceae|Tannerella|Tannerella sp. 6_1_58FAA_CT1	9
Bacteria|Bacteroidetes|Bacteroidia|Bacteroidales|Porphyromonadaceae|Odoribacter|Odoribacter splanchnicus	9
Bacteria|Bacteroidetes|Bacteroidia|Bacteroidales|Bacteroidaceae|Bacteroides|Bacteroides salanitronis	8
Bacteria|Bacteroidetes|Bacteroidia|Bacteroidales|Prevotellaceae|Prevotella|Prevotella melaninogenica	8
Bacteria|Firmicutes|Clostridia|Clostridiales|Clostridiaceae|Clostridium|Clostridium hathewayi	8
Bacteria|Actinobacteria|Actinobacteria|Coriobacteriales|Coriobacteriaceae|Eggerthella|Eggerthella sp. YY7918	8
Bacteria|Firmicutes|Clostridia|Clostridiales|Lachnospiraceae|Coprococcus|Coprococcus comes	7
Bacteria|Bacteroidetes|Bacteroidia|Bacteroidales|Prevotellaceae|Alloprevotella|Alloprevotella tannerae	6
Bacteria|Firmicutes|Clostridia|Clostridiales|Lachnospiraceae|Roseburia|Roseburia hominis	5
Bacteria|Firmicutes|Clostridia|Clostridiales|Lachnospiraceae|Dorea|Dorea longicatena	5
Bacteria|Firmicutes|Clostridia|Clostridiales|Lachnospiraceae|Butyrivibrio|Butyrivibrio proteoclasticus	5
Bacteria|Firmicutes|Clostridia|Clostridiales|||[Bacteroides] pectinophilus	5
Bacteria|Firmicutes|Clostridia|Clostridiales|Clostridiaceae|Clostridium|Clostridium nexile	4
Bacteria|Bacteroidetes|Bacteroidia|Bacteroidales|Prevotellaceae|Prevotella|Prevotella buccae	4
Bacteria|Firmicutes|Clostridia|Clostridiales|Clostridiaceae|Clostridium|Clostridium methylpentosum	4
Bacteria|Firmicutes|Clostridia|Clostridiales|Lachnospiraceae|Coprococcus|Coprococcus catus	3
Bacteria|Firmicutes|Clostridia|Thermoanaerobacterales|Thermoanaerobacterales Family III. Incertae Sedis|Thermoanaerobacterium|Thermoanaerobacterium thermosaccharolyticum	3
Bacteria|Bacteroidetes|Bacteroidia|Bacteroidales|Bacteroidaceae|Bacteroides|Bacteroides plebeius	3
Bacteria|Bacteroidetes|Bacteroidia|Bacteroidales|Porphyromonadaceae|Dysgonomonas|Dysgonomonas gadei	2
Bacteria|Firmicutes|Negativicutes|Selenomonadales|Veillonellaceae|Megasphaera|Megasphaera sp. UPII 135E	2
Bacteria|Bacteroidetes|Bacteroidia|Bacteroidales|Bacteroidaceae|Bacteroides|	2
Bacteria|Firmicutes|Clostridia|Clostridiales|Eubacteriaceae|Eubacterium|Eubacterium siraeum	2
Bacteria|Firmicutes|Clostridia|Clostridiales|Clostridiaceae|Clostridium|Clostridium sp. SY8519	1
Bacteria|Bacteroidetes|Bacteroidia|Bacteroidales|Prevotellaceae|Prevotella|Prevotella ruminicola	1
Glucosamine/galactosamine-6-phosphate isomerase family	9
unclassified taxonomy	9
Glucose-1-phosphate thymidylyltransferase family	1
Bacteria|Actinobacteria|Actinobacteria|Bifidobacteriales|Bifidobacteriaceae|Bifidobacterium|Bifidobacterium longum	1
Glutaminase family	34
Bacteria|Bacteroidetes|Bacteroidia|Bacteroidales|Rikenellaceae|Alistipes|Alistipes sp. HGB5	14
Bacteria|Bacteroidetes|Bacteroidia|Bacteroidales|Porphyromonadaceae|Odoribacter|Odoribacter laneus	8
unclassified taxonomy	6
Bacteria|Bacteroidetes|Bacteroidia|Bacteroidales|Rikenellaceae|Alistipes|Alistipes shahii	6
Glutamine synthetase family	143
Bacteria|Firmicutes|Clostridia|Clostridiales|Clostridiaceae|Clostridium|Clostridium hathewayi	38
Bacteria|Firmicutes|Clostridia|Clostridiales|Lachnospiraceae||Lachnospiraceae bacterium 3_1_57FAA_CT1	24
unclassified taxonomy	21
Bacteria|Bacteroidetes|Bacteroidia|Bacteroidales|Porphyromonadaceae|Paludibacter|Paludibacter propionicigenes	10
Bacteria|Actinobacteria|Actinobacteria|Coriobacteriales|Coriobacteriaceae|Gordonibacter|Gordonibacter pamelaeae	8
Bacteria|Firmicutes|Erysipelotrichia|Erysipelotrichales|Erysipelotrichaceae||	6
Bacteria|Firmicutes|Clostridia|Clostridiales|Lachnospiraceae|Marvinbryantia|Marvinbryantia formatexigens	6
Bacteria|Bacteroidetes|||||	5
Bacteria|Bacteroidetes|Bacteroidia|Bacteroidales|Porphyromonadaceae|Odoribacter|Odoribacter laneus	5
Bacteria|Bacteroidetes|Bacteroidia|Bacteroidales|Prevotellaceae|Prevotella|Prevotella veroralis	4
Bacteria|Firmicutes|Clostridia|Clostridiales|Oscillospiraceae|Oscillibacter|Oscillibacter valericigenes	3
Bacteria|Bacteroidetes|Bacteroidia|Bacteroidales|Bacteroidaceae|Bacteroides|Bacteroides helcogenes	3
Bacteria|Firmicutes|Clostridia|Clostridiales|Lachnospiraceae||Lachnospiraceae bacterium 1_4_56FAA	3
Bacteria|Bacteroidetes|Bacteroidia|Bacteroidales|Prevotellaceae|Prevotella|Prevotella ruminicola	3
Bacteria|Bacteroidetes|Bacteroidia|Bacteroidales|Porphyromonadaceae|Dysgonomonas|Dysgonomonas gadei	2
Bacteria|Firmicutes|Clostridia|Clostridiales|||Flavonifractor plautii	1
Bacteria|Bacteroidetes|Bacteroidia|Bacteroidales|Bacteroidaceae|Bacteroides|Bacteroides plebeius	1
Glyceraldehyde-3-phosphate dehydrogenase family	1186
Bacteria|Bacteroidetes|Bacteroidia|Bacteroidales|Bacteroidaceae|Bacteroides|Bacteroides salanitronis	98
Bacteria|Bacteroidetes|Bacteroidia|Bacteroidales|Prevotellaceae|Prevotella|Prevotella timonensis	69
unclassified taxonomy	67
Bacteria|Firmicutes|Clostridia|Clostridiales|Oscillospiraceae|Oscillibacter|Oscillibacter valericigenes	64
Bacteria|Bacteroidetes|Bacteroidia|Bacteroidales|Prevotellaceae|Prevotella|Prevotella oulorum	57
Bacteria|Firmicutes|Clostridia|Clostridiales|Ruminococcaceae|Ruminococcus|Ruminococcus champanellensis	52
Bacteria|Bacteroidetes|Bacteroidia|Bacteroidales|Prevotellaceae|Prevotella|	48
Bacteria|Bacteroidetes|Bacteroidia|Bacteroidales|Porphyromonadaceae|Tannerella|Tannerella forsythia	47
Bacteria|Bacteroidetes|Bacteroidia|Bacteroidales|Bacteroidaceae|Bacteroides|Bacteroides coprosuis	46
Bacteria|Bacteroidetes|Bacteroidia|Bacteroidales|Prevotellaceae|Alloprevotella|Alloprevotella rava	44
Bacteria|Firmicutes|Clostridia|Clostridiales||Pseudoflavonifractor|Pseudoflavonifractor capillosus	43
Bacteria|Firmicutes|Negativicutes|Selenomonadales|Veillonellaceae|Megasphaera|Megasphaera elsdenii	37
Bacteria|Firmicutes|Clostridia|Clostridiales|||	31
Bacteria|Firmicutes|Clostridia|Clostridiales|Lachnospiraceae||Lachnospiraceae bacterium 1_4_56FAA	29
Bacteria|Firmicutes|Clostridia|Clostridiales|Ruminococcaceae|Ruminococcus|Ruminococcus bromii	29
Bacteria|Bacteroidetes|Bacteroidia|Bacteroidales|Prevotellaceae|Paraprevotella|Paraprevotella xylaniphila	29
Bacteria|Firmicutes|Clostridia|Clostridiales|Ruminococcaceae|Faecalibacterium|Faecalibacterium prausnitzii	28
Bacteria|Firmicutes|Clostridia|Clostridiales|Clostridiaceae|Clostridium|Clostridium nexile	26
Bacteria|Bacteroidetes|Bacteroidia|Bacteroidales|Prevotellaceae|Prevotella|Prevotella amnii	24
Bacteria|Firmicutes|Clostridia|Clostridiales|Clostridiaceae|Clostridium|Clostridium hylemonae	24
Bacteria|Bacteroidetes|Bacteroidia|Bacteroidales|Rikenellaceae|Alistipes|Alistipes shahii	20
Bacteria|Firmicutes|Clostridia|Clostridiales|||butyrateproducing bacterium SS3/4	17
Bacteria|Firmicutes|Clostridia|Clostridiales|Lachnospiraceae|Roseburia|Roseburia hominis	16
Bacteria|Firmicutes|Clostridia|Clostridiales|Lachnospiraceae|Marvinbryantia|Marvinbryantia formatexigens	16
Bacteria|Firmicutes|Clostridia|Clostridiales|Clostridiaceae|Clostridium|Clostridium hathewayi	15
Bacteria|Firmicutes|||||	15
Bacteria|Firmicutes|Clostridia|Clostridiales|Lachnospiraceae|Coprococcus|Coprococcus comes	14
Bacteria|Firmicutes|Clostridia|Clostridiales|Lachnospiraceae|Dorea|Dorea formicigenerans	14
Bacteria|Firmicutes|Clostridia|Clostridiales|Lachnospiraceae|Anaerostipes|Anaerostipes sp. 3_2_56FAA	11
Bacteria|Firmicutes|Clostridia|Clostridiales|Lachnospiraceae||Lachnospiraceae oral taxon 107	10
Bacteria|Bacteroidetes|Bacteroidia|Bacteroidales|Prevotellaceae|Prevotella|Prevotella disiens	10
Bacteria|Firmicutes|Clostridia|Clostridiales|Ruminococcaceae|Ruminococcus|Ruminococcus sp. SR1/5	10
Bacteria|Bacteroidetes|Bacteroidia|Bacteroidales|Porphyromonadaceae|Tannerella|Tannerella sp. 6_1_58FAA_CT1	9
Bacteria|Firmicutes|Clostridia|Clostridiales|Eubacteriaceae|Eubacterium|Eubacterium ventriosum	9
Bacteria|Firmicutes|Erysipelotrichia|Erysipelotrichales|Erysipelotrichaceae||[Eubacterium] cylindroides	8
Bacteria|Firmicutes|Clostridia|Clostridiales|Lachnospiraceae|Blautia|Blautia hydrogenotrophica	8
Bacteria|Firmicutes|Clostridia|Clostridiales|Lachnospiraceae|Butyrivibrio|Butyrivibrio fibrisolvens	8
Bacteria|Firmicutes|Clostridia|Clostridiales|Clostridiaceae|Clostridium|Clostridium sp. D5	7
Bacteria|Firmicutes|Clostridia|Clostridiales|Eubacteriaceae|Eubacterium|Eubacterium rectale	7
Bacteria|Firmicutes|Clostridia|Clostridiales|Clostridiaceae|Clostridium|Clostridium asparagiforme	6
Bacteria|Firmicutes|Clostridia|Clostridiales|Lachnospiraceae|Blautia|Blautia hansenii	6
Bacteria|Firmicutes|Clostridia|Clostridiales|Lachnospiraceae|Butyrivibrio|Butyrivibrio crossotus	5
Bacteria|Firmicutes|Clostridia|Clostridiales|||Flavonifractor plautii	5
Bacteria|Bacteroidetes|Bacteroidia|Bacteroidales|Bacteroidaceae|Bacteroides|	4
Bacteria|Firmicutes|Clostridia|Clostridiales|Ruminococcaceae||Ruminococcaceae bacterium D16	4
Bacteria|Firmicutes|Negativicutes|Selenomonadales|Veillonellaceae|Selenomonas|Selenomonas sputigena	4
Bacteria|Firmicutes|Clostridia|Clostridiales|Lachnospiraceae|Oribacterium|Oribacterium sinus	4
Bacteria|Bacteroidetes|Bacteroidia|Bacteroidales|Rikenellaceae|Alistipes|	4
Bacteria|Firmicutes|Clostridia|Clostridiales|||Clostridiales bacterium 1_7_47FAA	3
Bacteria|Firmicutes|Bacilli|Lactobacillales|Lactobacillaceae|Lactobacillus|Lactobacillus salivarius	2
Bacteria|Proteobacteria|Gammaproteobacteria|Alteromonadales|Alteromonadaceae|Alteromonas|Alteromonas macleodii	2
Bacteria|Firmicutes|Erysipelotrichia|Erysipelotrichales|Erysipelotrichaceae|Holdemania|Holdemania filiformis	2
Bacteria|Firmicutes|Bacilli|Lactobacillales|Lactobacillaceae|Lactobacillus|	2
Bacteria|Bacteroidetes|Bacteroidia|Bacteroidales|Bacteroidaceae|Bacteroides|Bacteroides coprocola	1
Bacteria|Spirochaetes|Spirochaetia|Spirochaetales|Spirochaetaceae|Treponema|Treponema primitia	1
Bacteria|Firmicutes|Clostridia|Clostridiales|Lachnospiraceae|Stomatobaculum|Stomatobaculum longum	1
Bacteria|Cyanobacteria||Chroococcales||Microcystis|Microcystis aeruginosa	1
Bacteria|Firmicutes|Negativicutes|Selenomonadales|Veillonellaceae|Mitsuokella|Mitsuokella multacida	1
Bacteria|Bacteroidetes|Bacteroidia|Bacteroidales|Bacteroidaceae|Bacteroides|Bacteroides stercoris	1
Glycogen phosphorylase family	482
unclassified taxonomy	235
Bacteria|Firmicutes|Clostridia|Clostridiales|Eubacteriaceae|Eubacterium|Eubacterium hallii	46
Bacteria|Bacteroidetes|Bacteroidia|Bacteroidales|Porphyromonadaceae|Parabacteroides|Parabacteroides johnsonii	27
Bacteria|Firmicutes|Clostridia|Clostridiales|Lachnospiraceae|Blautia|[Ruminococcus] torques	26
Bacteria|Bacteroidetes|Bacteroidia|Bacteroidales|Prevotellaceae|Prevotella|Prevotella nigrescens	24
Bacteria|Bacteroidetes|Bacteroidia|Bacteroidales|Bacteroidaceae|Bacteroides|Bacteroides sp. 3_1_19	22
Bacteria|Bacteroidetes|Bacteroidia|Bacteroidales|Porphyromonadaceae|Porphyromonas|Porphyromonas gingivalis	19
Bacteria|Firmicutes|Clostridia|Clostridiales|Lachnospiraceae||Lachnospiraceae bacterium 3_1_57FAA_CT1	17
Bacteria|Bacteroidetes|Bacteroidia|Bacteroidales|Porphyromonadaceae|Tannerella|Tannerella sp. 6_1_58FAA_CT1	10
Bacteria|Firmicutes|Clostridia|Clostridiales|Lachnospiraceae||Lachnospiraceae bacterium 1_4_56FAA	10
Bacteria|Firmicutes|Clostridia|Clostridiales|Clostridiaceae|Clostridium|Clostridium cellulovorans	7
Bacteria|Firmicutes|Clostridia|Clostridiales|Lachnospiraceae||Lachnospiraceae bacterium 5_1_57FAA	7
Bacteria|Bacteroidetes|Bacteroidia|Bacteroidales|Porphyromonadaceae|Tannerella|Tannerella forsythia	5
Bacteria|Firmicutes|Clostridia|Clostridiales|Lachnospiraceae|Blautia|Blautia hansenii	4
Bacteria|Firmicutes|Clostridia|Clostridiales|Ruminococcaceae|Ruminococcus|Ruminococcus sp. 5_1_39BFAA	3
Bacteria|Bacteroidetes|Bacteroidia|Bacteroidales|Porphyromonadaceae|Dysgonomonas|Dysgonomonas mossii	3
Bacteria|Firmicutes|Clostridia|Clostridiales|||butyrateproducing bacterium SS3/4	3
Bacteria|Firmicutes|Clostridia|Clostridiales|Lachnospiraceae|Blautia|[Ruminococcus] obeum	2
Bacteria|Firmicutes|Clostridia|Clostridiales|Ruminococcaceae|Ruminococcus|Ruminococcus sp. SR1/5	2
Bacteria|Firmicutes|Clostridia|Clostridiales||Pseudoflavonifractor|Pseudoflavonifractor capillosus	2
Bacteria|Firmicutes|Clostridia|Clostridiales|Clostridiaceae|Clostridium|Clostridium sp. D5	2
Bacteria|Firmicutes|Clostridia|Clostridiales|Clostridiaceae|Clostridium|Clostridium citroniae	1
Bacteria|Firmicutes|Clostridia|Clostridiales|Lachnospiraceae|Butyrivibrio|Butyrivibrio proteoclasticus	1
Bacteria|Firmicutes|Clostridia|Clostridiales|Lachnospiraceae|Blautia|Blautia hydrogenotrophica	1
Bacteria|Firmicutes|Clostridia|Clostridiales|Ruminococcaceae||Ruminococcaceae bacterium D16	1
Bacteria|Firmicutes|Clostridia|Clostridiales|Ruminococcaceae|Ethanoligenens|Ethanoligenens harbinense	1
Bacteria|Firmicutes|Clostridia|Clostridiales|Eubacteriaceae|Eubacterium|Eubacterium ventriosum	1
Glycoside hydrolase 112 family	3
Bacteria|Firmicutes|Clostridia|Clostridiales|Clostridiaceae|Clostridium|Clostridium phytofermentans	3
Glycosyl hydrolase 1 family	16
Bacteria|Firmicutes|Bacilli|Bacillales|Bacillaceae|Bacillus|	14
Bacteria|Firmicutes|Erysipelotrichia|Erysipelotrichales|Erysipelotrichaceae|Catenibacterium|Catenibacterium mitsuokai	2
Glycosyl hydrolase 10 (cellulase F) family	70
unclassified taxonomy	38
Bacteria|Firmicutes|Clostridia|Clostridiales|Lachnospiraceae|Butyrivibrio|Butyrivibrio proteoclasticus	27
Bacteria|Bacteroidetes|Bacteroidia|Bacteroidales|Porphyromonadaceae|Dysgonomonas|Dysgonomonas gadei	5
Glycosyl hydrolase 13 family	35
unclassified taxonomy	11
Bacteria|Firmicutes|Bacilli|Lactobacillales|Streptococcaceae|Streptococcus|Streptococcus equi	7
Bacteria|Actinobacteria|Actinobacteria|Bifidobacteriales|Bifidobacteriaceae|Bifidobacterium|Bifidobacterium breve	4
Bacteria|Firmicutes|Clostridia|Clostridiales|Lachnospiraceae||Lachnospiraceae bacterium 3_1_57FAA_CT1	4
Bacteria|Firmicutes|Clostridia|Clostridiales|Clostridiaceae|Clostridium|Clostridium hathewayi	3
Bacteria|Firmicutes|Clostridia|Clostridiales|Lachnospiraceae|Coprococcus|Coprococcus eutactus	3
Bacteria|Firmicutes|Clostridia|Clostridiales|Oscillospiraceae|Oscillibacter|Oscillibacter valericigenes	1
Bacteria|Firmicutes|Clostridia|Clostridiales|Lachnospiraceae|Dorea|Dorea longicatena	1
Bacteria|Firmicutes|Clostridia|Clostridiales|Lachnospiraceae|Butyrivibrio|Butyrivibrio proteoclasticus	1
Glycosyl hydrolase 42 family	2
unclassified taxonomy	2
Glycosyl hydrolase 97 family	3
unclassified taxonomy	3
Glycosyltransferase 1 family	101
Bacteria|Firmicutes|Clostridia|Clostridiales|Lachnospiraceae||	31
unclassified taxonomy	21
Bacteria|Firmicutes|Clostridia|Clostridiales|Oscillospiraceae|Oscillibacter|Oscillibacter valericigenes	12
Bacteria|Firmicutes|Clostridia|Clostridiales|Lachnospiraceae|Roseburia|Roseburia hominis	8
Bacteria|Firmicutes|Clostridia|Clostridiales|Lachnospiraceae|Dorea|Dorea formicigenerans	8
Bacteria|Firmicutes|Clostridia|Clostridiales|Clostridiaceae|Clostridium|Clostridium hathewayi	8
Bacteria|Firmicutes|Clostridia|Clostridiales|Clostridiaceae|Clostridium|Clostridium scindens	5
Bacteria|Firmicutes|Clostridia|Clostridiales|Clostridiaceae|Clostridium|	4
Bacteria|Firmicutes|Clostridia|Clostridiales|Ruminococcaceae||Ruminococcaceae bacterium D16	3
Bacteria|Firmicutes|Clostridia|Clostridiales|Lachnospiraceae||Lachnospiraceae bacterium 3_1_57FAA_CT1	1
Glycosyltransferase 28 family	4
Bacteria|Firmicutes|Clostridia|Clostridiales|Lachnospiraceae||Lachnospiraceae bacterium 2_1_46FAA	2
Bacteria|Bacteroidetes|Bacteroidia|Bacteroidales|Bacteroidaceae|Bacteroides|Bacteroides cellulosilyticus	2
Glycosyltransferase 4 family	1
unclassified taxonomy	1
GPI family	211
unclassified taxonomy	69
Bacteria|Firmicutes|Clostridia|Clostridiales|Lachnospiraceae||	30
Bacteria|Bacteroidetes|Bacteroidia|Bacteroidales|Porphyromonadaceae|Tannerella|Tannerella sp. 6_1_58FAA_CT1	26
Bacteria|Bacteroidetes|Bacteroidia|Bacteroidales|Porphyromonadaceae|Odoribacter|Odoribacter splanchnicus	16
Bacteria|Bacteroidetes|Bacteroidia|Bacteroidales|Prevotellaceae|Prevotella|Prevotella bryantii	14
Bacteria|Firmicutes|Clostridia|Clostridiales|Lachnospiraceae|Butyrivibrio|Butyrivibrio crossotus	10
Bacteria|Firmicutes|Clostridia|Clostridiales|Clostridiaceae|Clostridium|Clostridium hylemonae	8
Bacteria|Firmicutes|Clostridia|Clostridiales|Lachnospiraceae|Blautia|Blautia hydrogenotrophica	4
Bacteria|Bacteroidetes|Bacteroidia|Bacteroidales|Bacteroidaceae|Bacteroides|Bacteroides finegoldii	4
Bacteria|Bacteroidetes|Bacteroidia|Bacteroidales|Bacteroidaceae|Bacteroides|	4
Bacteria|Firmicutes|Clostridia|Clostridiales|Clostridiales Family XI. Incertae Sedis|Helcococcus|Helcococcus kunzii	4
Bacteria|Bacteroidetes|Bacteroidia|Bacteroidales|Prevotellaceae|Prevotella|Prevotella ruminicola	4
Bacteria|Firmicutes|Bacilli|Bacillales|Paenibacillaceae|Paenibacillus|Paenibacillus dendritiformis	4
Bacteria|Firmicutes|Clostridia|Clostridiales|||butyrateproducing bacterium SS3/4	3
Bacteria|Firmicutes|Clostridia|Clostridiales|Lachnospiraceae|Marvinbryantia|Marvinbryantia formatexigens	2
Bacteria|Firmicutes|Clostridia|Clostridiales|Lachnospiraceae|Dorea|Dorea formicigenerans	2
Bacteria|Bacteroidetes|Bacteroidia|Bacteroidales|Porphyromonadaceae|Dysgonomonas|Dysgonomonas mossii	2
Bacteria|Bacteroidetes|Bacteroidia|Bacteroidales|Bacteroidaceae|Bacteroides|Bacteroides sp. 2_1_33B	2
Bacteria|Firmicutes|Clostridia|Clostridiales|Clostridiaceae|Clostridium|Clostridium hathewayi	2
Bacteria|Bacteroidetes|Bacteroidia|Bacteroidales|Porphyromonadaceae|Tannerella|Tannerella forsythia	1
GreA/GreB family	8
Bacteria|Firmicutes|Clostridia|Clostridiales|Lachnospiraceae|Dorea|Dorea longicatena	4
Bacteria|Bacteroidetes|Bacteroidia|Bacteroidales|Bacteroidaceae|Bacteroides|	2
Bacteria|Firmicutes|Clostridia|Clostridiales|Lachnospiraceae|Butyrivibrio|Butyrivibrio crossotus	2
GroES chaperonin family	34
Bacteria|Bacteroidetes|Bacteroidia|Bacteroidales|Bacteroidaceae|Bacteroides|	17
Bacteria|Firmicutes|Clostridia|Clostridiales|Eubacteriaceae|Eubacterium|Eubacterium eligens	6
Bacteria|Firmicutes|Clostridia|Clostridiales|Clostridiaceae|Clostridium|	4
Bacteria|Bacteroidetes|Bacteroidia|Bacteroidales|Prevotellaceae|Prevotella|Prevotella ruminicola	4
Bacteria|Firmicutes|Clostridia|Clostridiales|||	2
Bacteria|Bacteroidetes|Bacteroidia|Bacteroidales|Porphyromonadaceae|Parabacteroides|	1
Group II decarboxylase family	121
unclassified taxonomy	66
Bacteria|Bacteroidetes|Bacteroidia|Bacteroidales|Bacteroidaceae|Bacteroides|	28
Bacteria|Bacteroidetes|Bacteroidia|Bacteroidales|Porphyromonadaceae|Parabacteroides|	19
Bacteria|Bacteroidetes|Bacteroidia|Bacteroidales|Bacteroidaceae|Bacteroides|Bacteroides eggerthii	6
Bacteria|Bacteroidetes|Bacteroidia|Bacteroidales|Porphyromonadaceae|Parabacteroides|Parabacteroides merdae	1
Bacteria|Bacteroidetes|Bacteroidia|Bacteroidales|Bacteroidaceae|Bacteroides|Bacteroides intestinalis	1
GrpE family	24
unclassified taxonomy	24
GTP cyclohydrolase II family	1
Bacteria|Bacteroidetes|||||	1
GTP1/OBG family	42
Bacteria|Firmicutes|Clostridia|Clostridiales|Clostridiaceae|Clostridium|Clostridium clostridioforme	27
Bacteria|Firmicutes|Clostridia|Clostridiales|Lachnospiraceae|Blautia|[Ruminococcus] obeum	11
Bacteria|Firmicutes|Clostridia|Clostridiales|Clostridiaceae|Clostridium|Clostridium saccharolyticum	4
GTP-binding elongation factor family	4676
Bacteria|Bacteroidetes|Bacteroidia|Bacteroidales|Porphyromonadaceae|Porphyromonas|Porphyromonas gingivalis	401
Bacteria|Bacteroidetes|Bacteroidia|Bacteroidales|Porphyromonadaceae|Tannerella|Tannerella sp. 6_1_58FAA_CT1	309
Bacteria|Bacteroidetes|||||	305
Bacteria|Firmicutes|Clostridia|Clostridiales|Clostridiaceae|Clostridium|Clostridium sp. D5	281
Bacteria|Bacteroidetes|Bacteroidia|Bacteroidales|Bacteroidaceae|Bacteroides|	269
Bacteria|Bacteroidetes|Bacteroidia|Bacteroidales|Bacteroidaceae|Bacteroides|Bacteroides salanitronis	261
Bacteria|Firmicutes|Clostridia|Clostridiales||Pseudoflavonifractor|Pseudoflavonifractor capillosus	235
Bacteria|Bacteroidetes|Bacteroidia|Bacteroidales|Porphyromonadaceae|Porphyromonas|Porphyromonas uenonis	190
Bacteria|Bacteroidetes|Bacteroidia|Bacteroidales|Porphyromonadaceae|Porphyromonas|Porphyromonas endodontalis	154
Bacteria|Firmicutes|Clostridia|Clostridiales|||	127
Bacteria|Firmicutes|Clostridia|Clostridiales|Lachnospiraceae|Marvinbryantia|Marvinbryantia formatexigens	114
Bacteria|Firmicutes|Clostridia|Clostridiales|Lachnospiraceae|Blautia|[Ruminococcus] torques	114
Bacteria|Firmicutes|Clostridia|Clostridiales|Clostridiaceae|Clostridium|Clostridium methylpentosum	101
Bacteria|Firmicutes|Clostridia|Clostridiales|Oscillospiraceae|Oscillibacter|Oscillibacter valericigenes	95
Bacteria|Firmicutes|Clostridia|Clostridiales|Ruminococcaceae||Ruminococcaceae bacterium D16	92
Bacteria|Firmicutes|Clostridia|Clostridiales|Eubacteriaceae|Eubacterium|Eubacterium rectale	92
Bacteria|Firmicutes|Clostridia|Clostridiales|Clostridiaceae|Clostridium|Clostridium hathewayi	79
Bacteria|Firmicutes|Clostridia|Clostridiales|Lachnospiraceae|Roseburia|Roseburia hominis	70
Bacteria|Firmicutes|Clostridia|Clostridiales|Clostridiaceae|Clostridium|Clostridium asparagiforme	70
Bacteria|Firmicutes|Clostridia|Clostridiales|Clostridiaceae|Clostridium|Clostridium hylemonae	69
Bacteria|Bacteroidetes|Bacteroidia|Bacteroidales|Bacteroidaceae|Bacteroides|Bacteroides cellulosilyticus	65
Bacteria|Firmicutes|Clostridia|Clostridiales|Lachnospiraceae||Lachnospiraceae bacterium 3_1_57FAA_CT1	57
Bacteria|Firmicutes|Clostridia|Clostridiales|Lachnospiraceae|Anaerostipes|	52
Bacteria|Bacteroidetes|Bacteroidia|Bacteroidales|Porphyromonadaceae|Parabacteroides|Parabacteroides merdae	50
Bacteria|Firmicutes|Erysipelotrichia|Erysipelotrichales|Erysipelotrichaceae|Turicibacter|	48
Bacteria|Firmicutes|Clostridia|Clostridiales|Lachnospiraceae||Lachnospiraceae bacterium 1_4_56FAA	48
Bacteria|Bacteroidetes|Bacteroidia|Bacteroidales|Porphyromonadaceae|Tannerella|Tannerella forsythia	46
Bacteria|Proteobacteria|Deltaproteobacteria|Desulfovibrionales|Desulfovibrionaceae|Desulfovibrio|	44
Bacteria|Firmicutes|Clostridia|Clostridiales|Lachnospiraceae|Dorea|Dorea longicatena	44
Bacteria|Bacteroidetes|Bacteroidia|Bacteroidales|Porphyromonadaceae|Porphyromonas|Porphyromonas asaccharolytica	38
Bacteria|Firmicutes|Clostridia|Clostridiales|Clostridiaceae|Clostridium|Clostridium sp. 7_2_43FAA	37
unclassified taxonomy	34
Bacteria|Bacteroidetes|Bacteroidia|Bacteroidales|Prevotellaceae|Prevotella|	27
Bacteria|Bacteroidetes|Bacteroidia|Bacteroidales|Bacteroidaceae|Bacteroides|Bacteroides stercoris	27
Bacteria|Firmicutes|Clostridia|Clostridiales|||butyrateproducing bacterium SS3/4	27
Bacteria|Firmicutes|Clostridia|Clostridiales|||Clostridiales bacterium 1_7_47FAA	26
Bacteria|Bacteroidetes|||||Bacteroidetes oral taxon 274	25
Bacteria|Bacteroidetes|Bacteroidia|Bacteroidales|Prevotellaceae|Alloprevotella|Alloprevotella tannerae	23
Bacteria|Firmicutes|Bacilli|Lactobacillales|Lactobacillaceae|Lactobacillus|Lactobacillus vaginalis	22
Bacteria|Fibrobacteres|Fibrobacteria|Fibrobacterales|Fibrobacteraceae|Fibrobacter|Fibrobacter succinogenes	21
Bacteria|Firmicutes|Clostridia|Clostridiales|Lachnospiraceae||	21
Bacteria|Firmicutes|Clostridia|Clostridiales|Lachnospiraceae|Butyrivibrio|Butyrivibrio fibrisolvens	20
Bacteria|Bacteroidetes|Bacteroidia|Bacteroidales|||	20
Bacteria|Actinobacteria|Actinobacteria|Actinomycetales|Nocardiopsaceae|Nocardiopsis|Nocardiopsis alba	19
Bacteria|Firmicutes|Clostridia|Clostridiales|Clostridiaceae|Clostridium|Clostridium nexile	19
Bacteria|Firmicutes|Clostridia|Clostridiales|Ruminococcaceae|Anaerotruncus|Anaerotruncus colihominis	18
Bacteria|Proteobacteria|Deltaproteobacteria|Desulfovibrionales|Desulfovibrionaceae|Desulfovibrio|Desulfovibrio piger	18
Bacteria|Firmicutes|Clostridia|Clostridiales|Lachnospiraceae|Roseburia|Roseburia intestinalis	18
Bacteria|Bacteroidetes|Bacteroidia|Bacteroidales|Marinilabiliaceae|Anaerophaga|Anaerophaga sp. HS1	17
Bacteria|Firmicutes|Erysipelotrichia|Erysipelotrichales|Erysipelotrichaceae||[Eubacterium] biforme	16
Bacteria|Firmicutes|Clostridia|Clostridiales|Lachnospiraceae||Lachnospiraceae bacterium 4_1_37FAA	15
Bacteria|Firmicutes|Clostridia|Clostridiales|Clostridiaceae|Clostridium|Clostridium leptum	14
Bacteria|Firmicutes|Clostridia|Clostridiales|Eubacteriaceae|Eubacterium|Eubacterium ventriosum	13
Bacteria|Bacteroidetes|Bacteroidia|Bacteroidales|Porphyromonadaceae|Parabacteroides|Parabacteroides sp. D13	12
Bacteria|Bacteroidetes|Bacteroidia|Bacteroidales|Porphyromonadaceae|Parabacteroides|Parabacteroides johnsonii	12
Bacteria|Bacteroidetes|Bacteroidia|Bacteroidales|Bacteroidaceae|Bacteroides|Bacteroides coprosuis	11
Bacteria|Firmicutes|Clostridia|Clostridiales|Clostridiaceae|Clostridium|	11
Bacteria|Firmicutes|Clostridia|Clostridiales|Eubacteriaceae|Eubacterium|Eubacterium hallii	10
Bacteria|Firmicutes|Clostridia|Clostridiales|Ruminococcaceae|Subdoligranulum|Subdoligranulum sp. 4_3_54A2FAA	10
Bacteria|Bacteroidetes|Flavobacteriia|Flavobacteriales|Flavobacteriaceae|Capnocytophaga|Capnocytophaga ochracea	10
Bacteria|Bacteroidetes|Bacteroidia|Bacteroidales||Candidatus Azobacteroides|Candidatus Azobacteroides pseudotrichonymphae	10
sequences||||||synthetic construct	10
Bacteria|Firmicutes|Erysipelotrichia|Erysipelotrichales|Erysipelotrichaceae||	9
Bacteria|Firmicutes|Clostridia|Clostridiales|Lachnospiraceae||Lachnospiraceae bacterium 6_1_63FAA	9
Bacteria|Firmicutes|Clostridia|Clostridiales|Clostridiaceae|Clostridium|Clostridium papyrosolvens	9
Bacteria|Firmicutes|Bacilli|Lactobacillales|Aerococcaceae|Abiotrophia|Abiotrophia defectiva	9
Bacteria|Firmicutes|Clostridia|Clostridiales|Ruminococcaceae|Ruminococcus|Ruminococcus sp. 5_1_39BFAA	8
Bacteria|Firmicutes|Bacilli|Bacillales|Bacillaceae|Bacillus|Bacillus coagulans	8
Bacteria|Bacteroidetes|Bacteroidia|Bacteroidales|Bacteroidaceae|Bacteroides|Bacteroides coprocola	7
Bacteria|Firmicutes|Clostridia|Clostridiales|Ruminococcaceae|Faecalibacterium|Faecalibacterium prausnitzii	7
Bacteria|Firmicutes|Clostridia|Thermoanaerobacterales|Thermoanaerobacteraceae|Thermoanaerobacter|	6
Bacteria|Firmicutes|Negativicutes|Selenomonadales|Veillonellaceae|Veillonella|Veillonella dispar	6
Bacteria|Firmicutes|Clostridia|Clostridiales|Lachnospiraceae|Coprococcus|Coprococcus catus	6
Bacteria|Firmicutes|Bacilli|Lactobacillales|Streptococcaceae|Streptococcus|Streptococcus uberis	6
Bacteria|Bacteroidetes|Bacteroidia|Bacteroidales|Rikenellaceae|Alistipes|Alistipes putredinis	5
Bacteria|Bacteroidetes|Bacteroidia|Bacteroidales|Bacteroidaceae|Bacteroides|Bacteroides fluxus	5
Bacteria||||||uncultured bacterium pTW2	5
Bacteria|Firmicutes|Clostridia|Clostridiales|Ruminococcaceae|Ruminococcus|Ruminococcus flavefaciens	5
Bacteria|Bacteroidetes|Bacteroidia|Bacteroidales|Bacteroidaceae|Bacteroides|Bacteroides eggerthii	5
Bacteria|Firmicutes|Clostridia|Clostridiales|||[Bacteroides] pectinophilus	5
Bacteria|Firmicutes|Clostridia|Clostridiales|Lachnospiraceae||Lachnospiraceae oral taxon 107	4
Bacteria|Actinobacteria|Actinobacteria|Coriobacteriales|Coriobacteriaceae|Collinsella|Collinsella stercoris	4
Bacteria|Firmicutes|Clostridia|Clostridiales|Lachnospiraceae|Johnsonella|Johnsonella ignava	4
Bacteria|Firmicutes|Clostridia|Clostridiales|||butyrateproducing bacterium SM4/1	4
Bacteria|Firmicutes|Clostridia|Clostridiales|Clostridiaceae|Clostridium|Clostridium phytofermentans	3
Bacteria|Firmicutes|Clostridia|Clostridiales|Eubacteriaceae||	3
Bacteria|Firmicutes|Clostridia|Clostridiales|Clostridiales Family XIII. Incertae Sedis||[Eubacterium] infirmum	3
Bacteria|Firmicutes|Clostridia|Clostridiales|Syntrophomonadaceae|Syntrophomonas|Syntrophomonas wolfei	3
Bacteria|Firmicutes|Clostridia|Clostridiales|Peptococcaceae|Desulfosporosinus|Desulfosporosinus acidiphilus	2
Bacteria|Bacteroidetes|Bacteroidia|Bacteroidales|Porphyromonadaceae|Paludibacter|Paludibacter propionicigenes	2
Bacteria|Firmicutes|Negativicutes|Selenomonadales|Veillonellaceae|Mitsuokella|Mitsuokella multacida	2
Bacteria|Actinobacteria|Actinobacteria|Coriobacteriales|Coriobacteriaceae|Gordonibacter|Gordonibacter pamelaeae	2
Bacteria|Firmicutes|Clostridia|Clostridiales|Lachnospiraceae|Dorea|Dorea formicigenerans	1
Bacteria|Firmicutes|Clostridia|Clostridiales|Ruminococcaceae|Ruminococcus|Ruminococcus bromii	1
Bacteria|Acidobacteria||||Candidatus Chloracidobacterium|Candidatus Chloracidobacterium thermophilum	1
Bacteria|Firmicutes|Clostridia|Clostridiales|Lachnospiraceae|Coprococcus|Coprococcus sp. ART55/1	1
Bacteria|Firmicutes|Clostridia|Clostridiales|Ruminococcaceae|Ruminococcus|Ruminococcus champanellensis	1
Bacteria|Firmicutes|Bacilli|Bacillales||Exiguobacterium|Exiguobacterium sp. AT1b	1
Bacteria|Firmicutes|Bacilli|Lactobacillales|Lactobacillaceae|Lactobacillus|	1
GTP-binding SRP family	5
Bacteria|Bacteroidetes|Bacteroidia|Bacteroidales|Prevotellaceae|Prevotella|Prevotella maculosa	4
Bacteria|Bacteroidetes|Bacteroidia|Bacteroidales|Prevotellaceae|Prevotella|Prevotella pallens	1
H(+)-translocating pyrophosphatase (TC 3.A.10) family	5
Bacteria|Bacteroidetes|Bacteroidia|Bacteroidales|Bacteroidaceae|Bacteroides|Bacteroides ovatus	4
Bacteria|Bacteroidetes|Bacteroidia|Bacteroidales|Bacteroidaceae|Bacteroides|Bacteroides salanitronis	1
HCP family	4
Bacteria|Firmicutes|Clostridia|Clostridiales|Ruminococcaceae|Ruminococcus|Ruminococcus albus	2
Bacteria|Bacteroidetes|Bacteroidia|Bacteroidales|||	1
Bacteria|Bacteroidetes|Bacteroidia|Bacteroidales|Rikenellaceae|Alistipes|Alistipes indistinctus	1
Heat shock protein 70 family	646
Bacteria|Bacteroidetes|Bacteroidia|Bacteroidales|Marinilabiliaceae|Anaerophaga|Anaerophaga sp. HS1	139
Bacteria|Bacteroidetes|Bacteroidia|Bacteroidales|Porphyromonadaceae|Tannerella|Tannerella sp. 6_1_58FAA_CT1	97
unclassified taxonomy	72
Bacteria|Bacteroidetes|Bacteroidia|Bacteroidales|Porphyromonadaceae|Odoribacter|Odoribacter splanchnicus	65
Bacteria|Bacteroidetes|Bacteroidia|Bacteroidales|Porphyromonadaceae|Porphyromonas|Porphyromonas gingivalis	28
Bacteria|Bacteroidetes|Bacteroidia|Bacteroidales|Porphyromonadaceae|Tannerella|Tannerella forsythia	27
Bacteria|Bacteroidetes|Flavobacteriia|Flavobacteriales|Flavobacteriaceae||Flavobacteriaceae bacterium S85	23
Bacteria|Nitrospirae|Nitrospira|Nitrospirales|Nitrospiraceae|Leptospirillum|Leptospirillum ferrodiazotrophum	21
Bacteria|Bacteroidetes|Bacteroidia|Bacteroidales|Bacteroidaceae|Bacteroides|	15
Bacteria|Bacteroidetes|Sphingobacteriia|Sphingobacteriales|Sphingobacteriaceae|Pedobacter|Pedobacter heparinus	15
Bacteria|Firmicutes|Clostridia|Clostridiales|Clostridiaceae|Clostridium|Clostridium sp. M62/1	11
Bacteria|Bacteroidetes|Cytophagia|Cytophagales|Cytophagaceae|Leadbetterella|Leadbetterella byssophila	10
Bacteria|Bacteroidetes|Bacteroidia|Bacteroidales||Candidatus Azobacteroides|Candidatus Azobacteroides pseudotrichonymphae	10
Bacteria|Bacteroidetes|Flavobacteriia|Flavobacteriales|Flavobacteriaceae|Polaribacter|	9
Bacteria|Firmicutes|Clostridia|Clostridiales|Lachnospiraceae|Roseburia|Roseburia intestinalis	8
Bacteria|Firmicutes|Clostridia|Clostridiales|||butyrateproducing bacterium SM4/1	8
Bacteria|Bacteroidetes|Bacteroidia|Bacteroidales|Porphyromonadaceae|Dysgonomonas|Dysgonomonas mossii	8
Bacteria|Firmicutes|Clostridia|Clostridiales|Lachnospiraceae|Dorea|Dorea longicatena	7
Bacteria|Firmicutes|Clostridia|Clostridiales|Lachnospiraceae|Butyrivibrio|Butyrivibrio proteoclasticus	7
Bacteria|Firmicutes|Clostridia|Clostridiales|Oscillospiraceae|Oscillibacter|Oscillibacter valericigenes	7
Bacteria|||||Caldithrix|Caldithrix abyssi	6
Bacteria|Bacteroidetes|Sphingobacteriia|Sphingobacteriales|Sphingobacteriaceae|Solitalea|Solitalea canadensis	6
Bacteria|Proteobacteria|Alphaproteobacteria|Caulobacterales|Caulobacteraceae|Phenylobacterium|Phenylobacterium zucineum	5
Bacteria|Proteobacteria|Betaproteobacteria|Burkholderiales|||Burkholderiales bacterium 1_1_47	3
Bacteria|Bacteroidetes|Bacteroidia|Bacteroidales|Porphyromonadaceae|Porphyromonas|Porphyromonas asaccharolytica	3
Bacteria|Actinobacteria|Actinobacteria|Bifidobacteriales|Bifidobacteriaceae|Bifidobacterium|Bifidobacterium gallicum	3
Bacteria|Firmicutes|Clostridia|Clostridiales|Clostridiaceae|Clostridium|Clostridium hylemonae	3
Bacteria|Firmicutes|Clostridia|Clostridiales|Lachnospiraceae|Shuttleworthia|Shuttleworthia satelles	2
Bacteria|Bacteroidetes|Bacteroidia|Bacteroidales|Porphyromonadaceae|Parabacteroides|Parabacteroides johnsonii	2
Bacteria|Bacteroidetes|Bacteroidia|Bacteroidales|Porphyromonadaceae|Odoribacter|Odoribacter laneus	2
Bacteria|Firmicutes|Clostridia|Clostridiales|Lachnospiraceae||	2
Bacteria|Proteobacteria|Deltaproteobacteria|Desulfovibrionales|Desulfovibrionaceae|Desulfovibrio|Desulfovibrio sp. 3_1_syn3	1
Heat shock protein 90 family	10
Bacteria|Bacteroidetes|Bacteroidia|Bacteroidales|Porphyromonadaceae|Tannerella|Tannerella sp. 6_1_58FAA_CT1	6
Bacteria|Firmicutes|Clostridia|Clostridiales|Oscillospiraceae|Oscillibacter|Oscillibacter valericigenes	4
HisA/HisF family	1
Bacteria|Firmicutes|Clostridia|Clostridiales|Clostridiaceae|Clostridium|Clostridium citroniae	1
HPrK/P family	26
Bacteria|Firmicutes|Clostridia|Clostridiales|Clostridiaceae|Clostridium|Clostridium sp. D5	18
Bacteria|Firmicutes|Clostridia|Clostridiales|Lachnospiraceae||Lachnospiraceae bacterium 3_1_57FAA_CT1	6
unclassified taxonomy	1
Bacteria|Firmicutes|Clostridia|Clostridiales|Lachnospiraceae|Dorea|Dorea formicigenerans	1
HutI family	1
unclassified taxonomy	1
IF-2 family	53
Bacteria|Bacteroidetes|Bacteroidia|Bacteroidales|Bacteroidaceae|Bacteroides|Bacteroides salanitronis	16
Bacteria|Bacteroidetes|Bacteroidia|Bacteroidales|Porphyromonadaceae|Tannerella|Tannerella forsythia	14
Bacteria|Firmicutes|Clostridia|Clostridiales|Lachnospiraceae||	6
Bacteria|Bacteroidetes|Bacteroidia|Bacteroidales|Porphyromonadaceae|Tannerella|Tannerella sp. 6_1_58FAA_CT1	6
Bacteria|Firmicutes|Clostridia|Clostridiales||Pseudoflavonifractor|Pseudoflavonifractor capillosus	4
Bacteria|Bacteroidetes|Bacteroidia|Bacteroidales|Bacteroidaceae|Bacteroides|Bacteroides vulgatus	3
Bacteria|Firmicutes|Clostridia|Clostridiales|Lachnospiraceae|Marvinbryantia|Marvinbryantia formatexigens	3
Bacteria|Firmicutes|Clostridia|Clostridiales|Clostridiaceae|Clostridium|Clostridium nexile	1
IF-3 family	16
Bacteria|Bacteroidetes|Bacteroidia|Bacteroidales|||	8
unclassified taxonomy	4
Bacteria|Firmicutes|Clostridia|Clostridiales|Lachnospiraceae||	4
IlvD/Edd family	8
Bacteria|Firmicutes|Clostridia|Clostridiales|Lachnospiraceae|Blautia|[Ruminococcus] obeum	7
Bacteria|Bacteroidetes|Bacteroidia|Bacteroidales|Porphyromonadaceae|Tannerella|Tannerella sp. 6_1_58FAA_CT1	1
IMPDH/GMPR family	109
unclassified taxonomy	30
Bacteria|Bacteroidetes|Bacteroidia|Bacteroidales|Porphyromonadaceae|Tannerella|Tannerella sp. 6_1_58FAA_CT1	27
Bacteria|Firmicutes|Clostridia|Clostridiales|Lachnospiraceae||Lachnospiraceae bacterium 1_4_56FAA	16
Bacteria|Firmicutes|Clostridia|Clostridiales|Lachnospiraceae||Lachnospiraceae bacterium 3_1_57FAA_CT1	8
Bacteria|Firmicutes|Clostridia|Clostridiales|Ruminococcaceae|Ruminococcus|Ruminococcus lactaris	7
Bacteria|Firmicutes|Clostridia|Clostridiales|Clostridiaceae|Clostridium|Clostridium asparagiforme	5
Bacteria|Firmicutes|Clostridia|Clostridiales|Lachnospiraceae|Butyrivibrio|Butyrivibrio proteoclasticus	5
Bacteria|Bacteroidetes|Bacteroidia|Bacteroidales|Rikenellaceae|Alistipes|Alistipes sp. HGB5	4
Bacteria|Firmicutes|Clostridia|Clostridiales|Clostridiaceae|Clostridium|Clostridium citroniae	2
Bacteria|Bacteroidetes|Bacteroidia|Bacteroidales|||	2
Bacteria|Firmicutes|Clostridia|Thermoanaerobacterales|Thermoanaerobacterales Family IV. Incertae Sedis|Mahella|Mahella australiensis	1
Bacteria|Bacteroidetes|Bacteroidia|Bacteroidales|Bacteroidaceae|Bacteroides|Bacteroides coprocola	1
Bacteria|Firmicutes|Erysipelotrichia|Erysipelotrichales|Erysipelotrichaceae||[Eubacterium] cylindroides	1
Iron/manganese superoxide dismutase family	21
unclassified taxonomy	21
Isocitrate and isopropylmalate dehydrogenases family	4
Bacteria|Firmicutes|Clostridia|Clostridiales|Ruminococcaceae|Ruminococcus|Ruminococcus flavefaciens	2
Bacteria|Firmicutes|Clostridia|Clostridiales|Eubacteriaceae|Eubacterium|Eubacterium eligens	2
Ketol-acid reductoisomerase family	212
Bacteria|Firmicutes|Clostridia|Clostridiales|Clostridiaceae|Clostridium|Clostridium symbiosum	24
Bacteria|Firmicutes|Clostridia|Clostridiales|Lachnospiraceae|Roseburia|Roseburia inulinivorans	20
Bacteria|Firmicutes|Clostridia|Clostridiales|Clostridiaceae|Clostridium|Clostridium botulinum	19
Bacteria|Firmicutes|Clostridia|Clostridiales|Clostridiaceae|Clostridium|Clostridium sp. D5	19
Bacteria|Firmicutes|Clostridia|Clostridiales|||	18
Bacteria|Firmicutes|Clostridia|Clostridiales|Lachnospiraceae|Coprococcus|Coprococcus sp. ART55/1	17
Bacteria|Firmicutes|Clostridia|Clostridiales|Lachnospiraceae|Dorea|Dorea formicigenerans	15
Bacteria|Firmicutes|Clostridia|Clostridiales|Clostridiaceae|Clostridium|Clostridium hylemonae	13
Bacteria|Firmicutes|Clostridia|Clostridiales|Ruminococcaceae||Ruminococcaceae bacterium D16	11
Bacteria|Firmicutes|Clostridia|Clostridiales|Ruminococcaceae|Ruminococcus|Ruminococcus albus	9
Bacteria|Firmicutes|Clostridia|Clostridiales|Clostridiaceae|Clostridium|Clostridium sp. L250	9
Bacteria|Firmicutes|Clostridia|Clostridiales|Ruminococcaceae|Ruminococcus|Ruminococcus sp. SR1/5	6
Bacteria|Firmicutes|Clostridia|Clostridiales|Clostridiaceae|Clostridium|Clostridium nexile	6
Bacteria|Firmicutes|Clostridia|Clostridiales|Ruminococcaceae|Ruminococcus|Ruminococcus flavefaciens	5
Bacteria|Firmicutes|Clostridia|Clostridiales|Lachnospiraceae||	5
Bacteria|Firmicutes|Erysipelotrichia|Erysipelotrichales|Erysipelotrichaceae||[Clostridium] spiroforme	4
Bacteria|Firmicutes|Clostridia|Clostridiales|Lachnospiraceae|Marvinbryantia|Marvinbryantia formatexigens	3
Bacteria|Firmicutes|Clostridia|Clostridiales|Clostridiaceae|Clostridium|	2
Bacteria|Firmicutes|Clostridia|Clostridiales|Clostridiaceae|Clostridium|Clostridium carboxidivorans	2
Bacteria|Firmicutes|Clostridia|Clostridiales|||Flavonifractor plautii	2
Bacteria|Firmicutes|Clostridia|Clostridiales|Lachnospiraceae|Blautia|Blautia hansenii	2
Bacteria|Firmicutes|Clostridia|Clostridiales|Lachnospiraceae|Butyrivibrio|Butyrivibrio proteoclasticus	1
LDH/MDH superfamily	325
unclassified taxonomy	161
Bacteria|Bacteroidetes|Bacteroidia|Bacteroidales|Porphyromonadaceae|Tannerella|Tannerella sp. 6_1_58FAA_CT1	49
Bacteria|Firmicutes|Clostridia|Clostridiales|Ruminococcaceae|Ruminococcus|Ruminococcus sp. 5_1_39BFAA	30
Bacteria|Bacteroidetes|Bacteroidia|Bacteroidales|Rikenellaceae|Alistipes|Alistipes indistinctus	18
Bacteria|Bacteroidetes|Bacteroidia|Bacteroidales|Bacteroidaceae|Bacteroides|	14
Bacteria|Bacteroidetes|Cytophagia|Cytophagales|Cytophagaceae|Dyadobacter|Dyadobacter fermentans	12
Bacteria|Bacteroidetes|Bacteroidia|Bacteroidales|Bacteroidaceae|Bacteroides|Bacteroides fragilis	9
Bacteria|Bacteroidetes|Bacteroidia|Bacteroidales|Porphyromonadaceae|Dysgonomonas|Dysgonomonas gadei	7
Bacteria|Bacteroidetes|Bacteroidia|Bacteroidales|Bacteroidaceae|Bacteroides|Bacteroides salanitronis	5
Bacteria|Bacteroidetes|Bacteroidia|Bacteroidales|Rikenellaceae|Alistipes|Alistipes sp. HGB5	5
Bacteria|Bacteroidetes|Bacteroidia|Bacteroidales|Bacteroidaceae|Bacteroides|Bacteroides coprocola	3
Bacteria|Bacteroidetes|Bacteroidia|Bacteroidales|Rikenellaceae|Alistipes|Alistipes shahii	3
Bacteria|Bacteroidetes|Bacteroidia|Bacteroidales|Bacteroidaceae|Bacteroides|Bacteroides cellulosilyticus	3
Bacteria|Firmicutes|Bacilli|Lactobacillales|Lactobacillaceae|Lactobacillus|Lactobacillus johnsonii	2
Bacteria|Bacteroidetes|Bacteroidia|Bacteroidales|Prevotellaceae|Prevotella|Prevotella micans	2
Bacteria|Bacteroidetes|Bacteroidia|Bacteroidales|||	1
Bacteria|Bacteroidetes|Bacteroidia|Bacteroidales|Bacteroidaceae|Bacteroides|Bacteroides stercoris	1
LeuD family	12
Bacteria|Firmicutes|Clostridia|Clostridiales|Lachnospiraceae|Roseburia|Roseburia hominis	8
Bacteria|Firmicutes|Clostridia|Clostridiales|Lachnospiraceae||Lachnospiraceae bacterium 3_1_57FAA_CT1	4
L-fucose isomerase family	25
Bacteria|Firmicutes|Clostridia|Clostridiales|Lachnospiraceae||Lachnospiraceae bacterium 1_4_56FAA	16
Bacteria|Firmicutes|Clostridia|Clostridiales|Eubacteriaceae|Eubacterium|Eubacterium siraeum	3
Bacteria|Firmicutes|Clostridia|Clostridiales|Lachnospiraceae||Lachnospiraceae bacterium 3_1_57FAA_CT1	2
Bacteria|Firmicutes|Clostridia|Clostridiales|Clostridiaceae|Clostridium|Clostridium butyricum	2
Bacteria|Firmicutes|Clostridia|Clostridiales|Lachnospiraceae|Blautia|[Ruminococcus] obeum	1
Bacteria|Firmicutes|Clostridia|Clostridiales|Clostridiaceae|Clostridium|Clostridium hathewayi	1
Malic enzymes family	5
Bacteria|Proteobacteria|Deltaproteobacteria|Desulfovibrionales|Desulfovibrionaceae|Desulfovibrio|	3
Bacteria|Bacteroidetes|Bacteroidia|Bacteroidales|Porphyromonadaceae|Porphyromonas|Porphyromonas gingivalis	2
Mannitol dehydrogenase family	5
Bacteria|Bacteroidetes|Bacteroidia|Bacteroidales|Bacteroidaceae|Bacteroides|Bacteroides stercoris	4
unclassified taxonomy	1
Mannonate dehydratase family	69
Bacteria|Firmicutes|Clostridia|Clostridiales|Ruminococcaceae|Faecalibacterium|Faecalibacterium prausnitzii	29
Bacteria|Firmicutes|Clostridia|Clostridiales|Lachnospiraceae|Roseburia|Roseburia intestinalis	21
Bacteria|Firmicutes|Clostridia|Clostridiales|Ruminococcaceae|Subdoligranulum|Subdoligranulum variabile	9
Bacteria|Firmicutes|Clostridia|Clostridiales|Clostridiaceae|Clostridium|Clostridium hathewayi	6
Bacteria|Firmicutes|Clostridia|Clostridiales|Lachnospiraceae|Lachnoanaerobaculum|Lachnoanaerobaculum saburreum	4
Methylenetetrahydrofolate reductase family	53
unclassified taxonomy	20
Bacteria|Firmicutes|Clostridia|Clostridiales|Lachnospiraceae||Lachnospiraceae bacterium 6_1_63FAA	13
Bacteria|Firmicutes|Clostridia|Clostridiales|Ruminococcaceae|Ruminococcus|Ruminococcus sp. SR1/5	12
Bacteria|Firmicutes|Clostridia|Clostridiales|Eubacteriaceae|Eubacterium|Eubacterium limosum	4
Bacteria|Firmicutes|Clostridia|Clostridiales|Lachnospiraceae|Blautia|Blautia hansenii	4
Methylmalonyl-CoA mutase family	63
Bacteria|Bacteroidetes|Bacteroidia|Bacteroidales|Porphyromonadaceae|Porphyromonas|Porphyromonas gingivalis	21
Bacteria|Bacteroidetes|Bacteroidia|Bacteroidales|Porphyromonadaceae|Tannerella|Tannerella forsythia	18
unclassified taxonomy	13
Bacteria|Bacteroidetes|Bacteroidia|Bacteroidales|Marinilabiliaceae|Anaerophaga|Anaerophaga thermohalophila	11
MMR1/HSR1 GTP-binding protein family	1
Bacteria|Firmicutes|Clostridia|Clostridiales|Oscillospiraceae|Oscillibacter|Oscillibacter valericigenes	1
MscL family	2
unclassified taxonomy	2
MurCDEF family	2
Bacteria|Firmicutes|Clostridia|Clostridiales|Lachnospiraceae|Butyrivibrio|Butyrivibrio fibrisolvens	2
NAD(P)-dependent epimerase/dehydratase family	130
Bacteria|Firmicutes|Clostridia|Clostridiales|Lachnospiraceae||Lachnospiraceae bacterium 3_1_57FAA_CT1	41
Bacteria|Firmicutes|Clostridia|Clostridiales|Lachnospiraceae|Blautia|[Ruminococcus] gnavus	18
Bacteria|Firmicutes|Clostridia|Clostridiales|Clostridiaceae|Clostridium|Clostridium hylemonae	16
Bacteria|Firmicutes|Clostridia|Clostridiales|||	12
Bacteria|Firmicutes|Clostridia|Clostridiales|Lachnospiraceae|Roseburia|Roseburia hominis	11
Bacteria|Firmicutes|Clostridia|Clostridiales|Lachnospiraceae||Lachnospiraceae bacterium 1_4_56FAA	7
Bacteria|Firmicutes|Clostridia|Clostridiales|Clostridiaceae|Clostridium|Clostridium sp. L250	6
Bacteria|Actinobacteria|Actinobacteria|Coriobacteriales|Coriobacteriaceae|Gordonibacter|Gordonibacter pamelaeae	5
Bacteria|Firmicutes|Clostridia|Clostridiales|Lachnospiraceae|Johnsonella|Johnsonella ignava	3
Bacteria|Firmicutes|Clostridia|Clostridiales|Ruminococcaceae||Ruminococcaceae bacterium D16	2
Bacteria|Firmicutes|Clostridia|Clostridiales|Clostridiaceae|Clostridium|Clostridium hathewayi	2
Bacteria|Firmicutes|Clostridia|Clostridiales|Ruminococcaceae|Ruminococcus|Ruminococcus flavefaciens	2
Bacteria|Bacteroidetes|Bacteroidia|Bacteroidales|||	2
Bacteria|Bacteroidetes|Bacteroidia|Bacteroidales|Rikenellaceae|Alistipes|Alistipes putredinis	2
Bacteria|Firmicutes|Clostridia|Clostridiales|Ruminococcaceae|Anaerotruncus|Anaerotruncus colihominis	1
NAD-dependent glycerol-3-phosphate dehydrogenase family	1
Bacteria|Firmicutes|Clostridia|Clostridiales|Lachnospiraceae||Lachnospiraceae bacterium 3_1_57FAA_CT1	1
NanE family	1
Bacteria|Firmicutes|Clostridia|Clostridiales|Lachnospiraceae|Shuttleworthia|Shuttleworthia satelles	1
NAPRTase family	3
Bacteria|Firmicutes|Clostridia|Clostridiales|Ruminococcaceae|Ruminococcus|Ruminococcus lactaris	3
NifJ family	1699
unclassified taxonomy	124
Bacteria|Bacteroidetes|Bacteroidia|Bacteroidales|Prevotellaceae|Prevotella|Prevotella sp. oral taxon 472	78
Bacteria|Firmicutes|Clostridia|Clostridiales|Clostridiaceae|Clostridium|Clostridium citroniae	76
Bacteria|Firmicutes|Clostridia|Clostridiales|Ruminococcaceae||Ruminococcaceae bacterium D16	65
Bacteria|Bacteroidetes|Bacteroidia|Bacteroidales|Bacteroidaceae|Bacteroides|Bacteroides cellulosilyticus	63
Bacteria|Firmicutes|Clostridia|Clostridiales|Oscillospiraceae|Oscillibacter|Oscillibacter valericigenes	62
Bacteria|Firmicutes|Clostridia|Clostridiales|Ruminococcaceae|Ruminococcus|Ruminococcus lactaris	60
Bacteria|Proteobacteria|Deltaproteobacteria|Desulfovibrionales|Desulfovibrionaceae|Desulfovibrio|	57
Bacteria|Bacteroidetes|Bacteroidia|Bacteroidales|Bacteroidaceae|Bacteroides|	51
Bacteria|Firmicutes|Clostridia|Clostridiales|Lachnospiraceae||Lachnospiraceae bacterium 7_1_58FAA	41
Bacteria|Firmicutes|Clostridia|Clostridiales|Clostridiaceae|Clostridium|Clostridium hylemonae	40
Bacteria|Bacteroidetes|Bacteroidia|Bacteroidales|Porphyromonadaceae|Parabacteroides|Parabacteroides merdae	39
Bacteria|Bacteroidetes|Bacteroidia|Bacteroidales|Bacteroidaceae|Bacteroides|Bacteroides helcogenes	38
Bacteria|Bacteroidetes|Bacteroidia|Bacteroidales|Marinilabiliaceae|Anaerophaga|Anaerophaga sp. HS1	36
Bacteria|Firmicutes|Clostridia|Clostridiales|Lachnospiraceae||	36
Bacteria|Bacteroidetes|Bacteroidia|Bacteroidales|Porphyromonadaceae|Parabacteroides|Parabacteroides sp. D13	35
Bacteria|Bacteroidetes|Bacteroidia|Bacteroidales|Prevotellaceae|Prevotella|Prevotella disiens	35
Bacteria|Bacteroidetes|Bacteroidia|Bacteroidales|Bacteroidaceae|Bacteroides|Bacteroides coprocola	33
Bacteria|Firmicutes|Clostridia|Clostridiales|Lachnospiraceae||Lachnospiraceae bacterium 3_1_57FAA_CT1	31
Bacteria|Actinobacteria|Actinobacteria|Coriobacteriales|Coriobacteriaceae|Cryptobacterium|Cryptobacterium curtum	28
Bacteria|Firmicutes|Clostridia|Clostridiales||Pseudoflavonifractor|Pseudoflavonifractor capillosus	28
Bacteria|Actinobacteria|Actinobacteria|Coriobacteriales|Coriobacteriaceae|Coriobacterium|Coriobacterium glomerans	27
Bacteria|Firmicutes|Clostridia|Clostridiales|Ruminococcaceae|Ruminococcus|Ruminococcus flavefaciens	27
Bacteria|Bacteroidetes|Bacteroidia|Bacteroidales|Prevotellaceae|Prevotella|Prevotella marshii	27
Bacteria|Bacteroidetes|Bacteroidia|Bacteroidales|Bacteroidaceae|Bacteroides|Bacteroides eggerthii	26
Bacteria|Bacteroidetes|Bacteroidia|Bacteroidales|Porphyromonadaceae|Tannerella|Tannerella sp. 6_1_58FAA_CT1	25
Bacteria|Bacteroidetes|Bacteroidia|Bacteroidales|Prevotellaceae|Alloprevotella|Alloprevotella tannerae	24
Bacteria|Firmicutes|Clostridia|Clostridiales|Lachnospiraceae|Dorea|Dorea formicigenerans	23
Bacteria|Bacteroidetes|Bacteroidia|Bacteroidales|Bacteroidaceae|Bacteroides|Bacteroides salanitronis	22
Bacteria|Firmicutes|Clostridia|Clostridiales|Clostridiaceae|Clostridium|Clostridium pasteurianum	21
Bacteria|Firmicutes|Clostridia|Clostridiales|Lachnospiraceae|Blautia|[Ruminococcus] gnavus	17
Bacteria|Firmicutes|Clostridia|Clostridiales|Lachnospiraceae||Lachnospiraceae bacterium 6_1_63FAA	17
Bacteria|Firmicutes|Clostridia|Clostridiales|Lachnospiraceae||Lachnospiraceae bacterium 1_4_56FAA	16
Bacteria|Firmicutes|Clostridia|Clostridiales|Ruminococcaceae|Ruminococcus|Ruminococcus sp. SR1/5	16
Bacteria|Actinobacteria|Actinobacteria|Coriobacteriales|Coriobacteriaceae|Slackia|Slackia heliotrinireducens	16
Bacteria|Actinobacteria|Actinobacteria|Coriobacteriales|Coriobacteriaceae|Collinsella|Collinsella tanakaei	14
Bacteria|Firmicutes|Clostridia|Clostridiales|Ruminococcaceae|Ruminococcus|Ruminococcus bromii	14
Bacteria|Actinobacteria|Actinobacteria|Coriobacteriales|Coriobacteriaceae|Collinsella|Collinsella intestinalis	14
Bacteria|Firmicutes|Clostridia|Clostridiales|Lachnospiraceae|Dorea|Dorea longicatena	13
Bacteria|Firmicutes|Clostridia|Clostridiales|Ruminococcaceae|Subdoligranulum|Subdoligranulum variabile	12
Bacteria|Bacteroidetes|Bacteroidia|Bacteroidales|Prevotellaceae|Paraprevotella|Paraprevotella xylaniphila	12
Bacteria|Firmicutes|Clostridia|Clostridiales|Clostridiaceae|Clostridium|Clostridium leptum	11
Bacteria|Firmicutes|Clostridia|Clostridiales|Ruminococcaceae|Ethanoligenens|Ethanoligenens harbinense	11
Bacteria|Bacteroidetes|Bacteroidia|Bacteroidales|Porphyromonadaceae|Tannerella|Tannerella forsythia	11
Bacteria|Firmicutes|Clostridia|Clostridiales|Clostridiaceae|Clostridium|Clostridium sp. D5	11
Bacteria|Firmicutes|Clostridia|Clostridiales|Lachnospiraceae|Marvinbryantia|Marvinbryantia formatexigens	11
Bacteria|Bacteroidetes|Bacteroidia|Bacteroidales|Bacteroidaceae|Bacteroides|Bacteroides sp. D2	10
Bacteria|Bacteroidetes|Bacteroidia|Bacteroidales|Bacteroidaceae|Bacteroides|Bacteroides plebeius	10
Bacteria|Firmicutes|Clostridia|Clostridiales|Clostridiaceae|Clostridium|Clostridium hathewayi	10
Bacteria|Bacteroidetes|||||	10
Bacteria|Firmicutes|Clostridia|Clostridiales|Eubacteriaceae|Eubacterium|Eubacterium eligens	9
Bacteria|Firmicutes|Clostridia|Clostridiales|Lachnospiraceae|Roseburia|Roseburia intestinalis	9
Bacteria|Firmicutes|Clostridia|Clostridiales|Lachnospiraceae|Coprococcus|	9
Bacteria|Chloroflexi|Chloroflexi|Chloroflexales|Chloroflexaceae|Roseiflexus|Roseiflexus castenholzii	8
Bacteria||||||uncultured bacterium	8
Bacteria|Firmicutes|Clostridia|Clostridiales|Lachnospiraceae||Lachnospiraceae bacterium 2_1_46FAA	8
Bacteria|Firmicutes|Clostridia|Clostridiales|Eubacteriaceae|Eubacterium|Eubacterium siraeum	6
Bacteria|Firmicutes|Clostridia|Clostridiales|Clostridiaceae|Clostridium|Clostridium sp. BNL1100	6
Bacteria|Actinobacteria|Actinobacteria|Coriobacteriales|Coriobacteriaceae|Slackia|Slackia exigua	6
Bacteria|Firmicutes|Clostridia|Clostridiales|Eubacteriaceae|Eubacterium|Eubacterium rectale	6
Bacteria|Firmicutes|Clostridia|Clostridiales|Lachnospiraceae|Coprococcus|Coprococcus catus	6
Bacteria|Firmicutes|Negativicutes|Selenomonadales|Acidaminococcaceae|Phascolarctobacterium|Phascolarctobacterium succinatutens	6
Bacteria|Proteobacteria|Deltaproteobacteria|Desulfovibrionales|Desulfovibrionaceae|Desulfovibrio|Desulfovibrio desulfuricans	6
Bacteria|Firmicutes|Clostridia|Clostridiales|||Clostridiales bacterium 1_7_47FAA	5
Bacteria|Bacteroidetes|Bacteroidia|Bacteroidales|Prevotellaceae|Prevotella|Prevotella bryantii	5
Bacteria|Firmicutes|Clostridia|Clostridiales|||butyrateproducing bacterium SS3/4	5
Bacteria|Firmicutes|Clostridia|Clostridiales|Clostridiaceae|Clostridium|Clostridium symbiosum	4
Bacteria|Firmicutes|Clostridia|Clostridiales|Ruminococcaceae|Ruminococcus|Ruminococcus sp. 5_1_39BFAA	4
Bacteria|Firmicutes|Erysipelotrichia|Erysipelotrichales|Erysipelotrichaceae||[Eubacterium] biforme	4
Bacteria|Proteobacteria|Deltaproteobacteria|Desulfovibrionales|Desulfovibrionaceae|Desulfovibrio|Desulfovibrio piger	4
Bacteria|Firmicutes|Clostridia|Clostridiales|Lachnospiraceae|Anaerostipes|Anaerostipes sp. 3_2_56FAA	4
Bacteria|Firmicutes|Clostridia|Clostridiales|Lachnospiraceae|Blautia|Blautia hydrogenotrophica	4
Bacteria|Firmicutes|Erysipelotrichia|Erysipelotrichales|Erysipelotrichaceae||[Eubacterium] cylindroides	3
Bacteria|Firmicutes|Clostridia|Clostridiales|Clostridiaceae|Alkaliphilus|Alkaliphilus metalliredigens	3
Bacteria|Bacteroidetes|Bacteroidia|Bacteroidales|Bacteroidaceae|Bacteroides|Bacteroides dorei	3
Bacteria|Bacteroidetes|Bacteroidia|Bacteroidales||Candidatus Azobacteroides|Candidatus Azobacteroides pseudotrichonymphae	3
Bacteria|Bacteroidetes|Bacteroidia|Bacteroidales|Bacteroidaceae|Bacteroides|Bacteroides intestinalis	3
Bacteria|Firmicutes|Erysipelotrichia|Erysipelotrichales|Erysipelotrichaceae|Holdemania|Holdemania filiformis	3
Bacteria|Proteobacteria|Deltaproteobacteria|Desulfovibrionales|Desulfovibrionaceae|Desulfovibrio|Desulfovibrio sp. 6_1_46AFAA	2
Bacteria|Bacteroidetes|||||Bacteroidetes oral taxon 274	2
Bacteria|Bacteroidetes|Bacteroidia|Bacteroidales|Prevotellaceae|Prevotella|Prevotella denticola	2
Bacteria|Actinobacteria|Actinobacteria|Coriobacteriales|Coriobacteriaceae|Eggerthella|Eggerthella sp. YY7918	2
Bacteria|Firmicutes|Clostridia|Clostridiales|Lachnospiraceae|Roseburia|Roseburia inulinivorans	1
sequences||||||mine drainage metagenome	1
Bacteria|Proteobacteria|Gammaproteobacteria|Enterobacteriales|Enterobacteriaceae|Dickeya|Dickeya dadantii	1
Bacteria|Firmicutes|Clostridia|Clostridiales|Clostridiaceae|Clostridium|Clostridium asparagiforme	1
Bacteria|Firmicutes|Clostridia|Clostridiales|Clostridiaceae|Clostridium|Clostridium beijerinckii	1
Bacteria|Firmicutes|Clostridia|Clostridiales|Lachnospiraceae|Butyrivibrio|Butyrivibrio proteoclasticus	1
Bacteria|Firmicutes|Erysipelotrichia|Erysipelotrichales|Erysipelotrichaceae|Turicibacter|	1
NlpA lipoprotein family	25
Bacteria|Firmicutes|Clostridia|Clostridiales|Oscillospiraceae|Oscillibacter|Oscillibacter valericigenes	9
Bacteria|Firmicutes|Clostridia|Clostridiales|Lachnospiraceae|Butyrivibrio|Butyrivibrio crossotus	7
Bacteria|Firmicutes|Clostridia|Clostridiales|Lachnospiraceae|Blautia|[Ruminococcus] obeum	5
Bacteria|Firmicutes|Clostridia|Clostridiales|Lachnospiraceae|Oribacterium|Oribacterium sp. oral taxon 078	4
NqrB/RnfD family	14
unclassified taxonomy	12
Bacteria|Firmicutes|Clostridia|Clostridiales|Lachnospiraceae|Dorea|Dorea longicatena	2
NqrDE/RnfAE family	2
unclassified taxonomy	2
NrdR family	8
Bacteria|Firmicutes|Clostridia|Clostridiales|Oscillospiraceae|Oscillibacter|Oscillibacter valericigenes	5
Bacteria|Firmicutes|Clostridia|Clostridiales|Clostridiaceae|Clostridium|Clostridium sp. D5	2
Bacteria|Firmicutes|Clostridia|Clostridiales|Clostridiaceae|Clostridium|	1
NusG family	1
Bacteria|Firmicutes|Clostridia|Clostridiales|Lachnospiraceae||Lachnospiraceae bacterium 3_1_57FAA_CT1	1
OmpA family	170
unclassified taxonomy	149
Bacteria|Proteobacteria|Deltaproteobacteria|Desulfovibrionales|Desulfovibrionaceae|Desulfovibrio|	13
Bacteria|Proteobacteria|Deltaproteobacteria|Desulfovibrionales|Desulfovibrionaceae|Desulfovibrio|Desulfovibrio piger	8
Orn/Lys/Arg decarboxylase class-II family	2
Bacteria|Firmicutes|Clostridia|Clostridiales|Lachnospiraceae|Roseburia|Roseburia inulinivorans	2
PAL/histidase family	10
Bacteria|Bacteroidetes|Bacteroidia|Bacteroidales|Bacteroidaceae|Bacteroides|Bacteroides helcogenes	5
Bacteria|Bacteroidetes|Bacteroidia|Bacteroidales|||	3
Bacteria|Bacteroidetes|Bacteroidia|Bacteroidales|Bacteroidaceae|Bacteroides|Bacteroides coprosuis	2
PanB family	3
Bacteria|Bacteroidetes|Bacteroidia|Bacteroidales|Bacteroidaceae|Bacteroides|Bacteroides caccae	2
unclassified taxonomy	1
ParA family	2
Bacteria|Firmicutes|Clostridia|Clostridiales|Lachnospiraceae|Butyrivibrio|Butyrivibrio proteoclasticus	1
Bacteria|Firmicutes|Clostridia|Clostridiales|||	1
Peptidase M16 family	3
Bacteria|Bacteroidetes|Bacteroidia|Bacteroidales|Bacteroidaceae|Bacteroides|	3
Peptidase M18 family	24
unclassified taxonomy	18
Bacteria|Firmicutes|Clostridia|Clostridiales|||Flavonifractor plautii	3
Bacteria|Thermotogae|Thermotogae|Thermotogales|Thermotogaceae|Petrotoga|Petrotoga mobilis	3
Peptidase M20B family	4
Bacteria|Bacteroidetes|Bacteroidia|Bacteroidales|Bacteroidaceae|Bacteroides|Bacteroides coprophilus	3
Bacteria|Bacteroidetes|Bacteroidia|Bacteroidales|Prevotellaceae|Prevotella|Prevotella sp. oral taxon 472	1
Peptidase M3 family	3
unclassified taxonomy	3
Peptidase M41 family	18
Bacteria|Firmicutes|Clostridia|Clostridiales|Lachnospiraceae|Blautia|Blautia hydrogenotrophica	8
Bacteria|Firmicutes|Clostridia|Clostridiales|Lachnospiraceae||Lachnospiraceae bacterium 3_1_57FAA_CT1	6
Bacteria|Firmicutes|Clostridia|Clostridiales|Ruminococcaceae||Ruminococcaceae bacterium D16	3
Bacteria|Bacteroidetes|Bacteroidia|Bacteroidales|Porphyromonadaceae|Porphyromonas|Porphyromonas asaccharolytica	1
Peptidase S14 family	25
Bacteria|Firmicutes|Clostridia|Clostridiales|Lachnospiraceae||Lachnospiraceae bacterium 5_1_57FAA	7
Bacteria|Bacteroidetes|Bacteroidia|Bacteroidales|Porphyromonadaceae|Parabacteroides|Parabacteroides merdae	6
Bacteria|Bacteroidetes|Flavobacteriia|Flavobacteriales|Flavobacteriaceae||Flavobacteriaceae bacterium HQM9	4
Bacteria|Bacteroidetes|Flavobacteriia|Flavobacteriales|Flavobacteriaceae|Maribacter|Maribacter sp. HTCC2170	4
Bacteria|Firmicutes|Clostridia|Clostridiales|Ruminococcaceae|Ruminococcus|Ruminococcus lactaris	1
Bacteria|Bacteroidetes|Bacteroidia|Bacteroidales|Prevotellaceae|Prevotella|Prevotella melaninogenica	1
Bacteria|Bacteroidetes|Flavobacteriia|Flavobacteriales|Flavobacteriaceae|Myroides|Myroides odoratimimus	1
Bacteria|Firmicutes|Clostridia|Clostridiales|||	1
Peptidase S16 family	1
Bacteria|Firmicutes|Clostridia|Clostridiales|Lachnospiraceae|Roseburia|Roseburia hominis	1
Phenylalanyl-tRNA synthetase beta subunit family	10
unclassified taxonomy	2
Bacteria|Firmicutes|Clostridia|Clostridiales|Ruminococcaceae||Ruminococcaceae bacterium D16	2
Bacteria|Firmicutes|Clostridia|Clostridiales|Oscillospiraceae|Oscillibacter|Oscillibacter valericigenes	2
Bacteria|Firmicutes|Clostridia|Clostridiales|Lachnospiraceae|Coprococcus|Coprococcus comes	2
Bacteria|Firmicutes|Clostridia|Clostridiales|||Flavonifractor plautii	1
Bacteria|Bacteroidetes|Bacteroidia|Bacteroidales|Porphyromonadaceae|Tannerella|Tannerella sp. 6_1_58FAA_CT1	1
Phosphoenolpyruvate carboxykinase [ATP] family	402
unclassified taxonomy	70
Bacteria|Firmicutes|Clostridia|Clostridiales|Lachnospiraceae||Lachnospiraceae oral taxon 107	31
Bacteria|Firmicutes|Clostridia|Clostridiales|||butyrateproducing bacterium SS3/4	30
Bacteria|Bacteroidetes|Bacteroidia|Bacteroidales|Prevotellaceae|Prevotella|Prevotella ruminicola	30
Bacteria|Firmicutes|Clostridia|Clostridiales|Lachnospiraceae|Coprococcus|Coprococcus comes	26
Bacteria|Bacteroidetes|Bacteroidia|Bacteroidales|Porphyromonadaceae|Parabacteroides|Parabacteroides johnsonii	21
Bacteria|Firmicutes|Clostridia|Clostridiales|Lachnospiraceae|Blautia|[Ruminococcus] obeum	20
Bacteria|Bacteroidetes|Bacteroidia|Bacteroidales|Bacteroidaceae|Bacteroides|Bacteroides coprosuis	20
Bacteria|Bacteroidetes|Bacteroidia|Bacteroidales|Bacteroidaceae|Bacteroides|	20
Bacteria|Bacteroidetes|Bacteroidia|Bacteroidales|Porphyromonadaceae|Odoribacter|Odoribacter splanchnicus	18
Bacteria|Firmicutes|Clostridia|Clostridiales|Lachnospiraceae|Shuttleworthia|Shuttleworthia satelles	15
Bacteria|Proteobacteria|Gammaproteobacteria|Vibrionales|Vibrionaceae|Photobacterium|Photobacterium sp. SKA34	14
Bacteria|Bacteroidetes|Bacteroidia|Bacteroidales|Porphyromonadaceae|Tannerella|Tannerella sp. 6_1_58FAA_CT1	11
Bacteria|Bacteroidetes|Bacteroidia|Bacteroidales|Prevotellaceae|Prevotella|Prevotella bryantii	11
Bacteria|Bacteroidetes|Bacteroidia|Bacteroidales|Bacteroidaceae|Bacteroides|Bacteroides coprophilus	8
Bacteria|Firmicutes|Clostridia|Clostridiales|Clostridiaceae|Clostridium|Clostridium sp. SY8519	8
Bacteria|Firmicutes|Clostridia|Clostridiales|Clostridiaceae|Clostridium|Clostridium nexile	8
Bacteria|Firmicutes|Clostridia|Clostridiales|Ruminococcaceae|Faecalibacterium|Faecalibacterium prausnitzii	7
Bacteria|Firmicutes|Clostridia|Clostridiales|Lachnospiraceae|Marvinbryantia|Marvinbryantia formatexigens	7
Bacteria|Firmicutes|Clostridia|Clostridiales|Ruminococcaceae|Ruminococcus|Ruminococcus sp. SR1/5	5
Bacteria|Bacteroidetes|Bacteroidia|Bacteroidales|Porphyromonadaceae|Parabacteroides|Parabacteroides merdae	5
Bacteria|Firmicutes|Clostridia|Clostridiales|Lachnospiraceae|Butyrivibrio|Butyrivibrio crossotus	4
Bacteria|Bacteroidetes|Bacteroidia|Bacteroidales|Prevotellaceae|Prevotella|Prevotella sp. oral taxon 299	4
Bacteria|Firmicutes|Clostridia|Clostridiales|Lachnospiraceae|Oribacterium|Oribacterium sp. ACB7	3
Bacteria|Firmicutes|Clostridia|Clostridiales|Clostridiaceae|Clostridium|Clostridium asparagiforme	2
Bacteria|Bacteroidetes|Bacteroidia|Bacteroidales|||	2
Bacteria|Firmicutes|Clostridia|Clostridiales|Lachnospiraceae|Butyrivibrio|Butyrivibrio fibrisolvens	1
Bacteria|Firmicutes|Clostridia|Clostridiales|Lachnospiraceae|Blautia|Blautia hansenii	1
Phosphoenolpyruvate carboxykinase [GTP] family	16
Bacteria|Firmicutes|Clostridia|Clostridiales|Ruminococcaceae|Ruminococcus|Ruminococcus flavefaciens	8
Bacteria|Firmicutes|Clostridia|Clostridiales|Lachnospiraceae||Lachnospiraceae bacterium 7_1_58FAA	5
unclassified taxonomy	3
Phosphofructokinase family	182
Bacteria|Firmicutes|Clostridia|Clostridiales|Ruminococcaceae|Ruminococcus|Ruminococcus lactaris	31
Bacteria|Firmicutes|Clostridia|Clostridiales|Lachnospiraceae|Marvinbryantia|Marvinbryantia formatexigens	26
Bacteria|Firmicutes|Clostridia|Clostridiales|Ruminococcaceae||Ruminococcaceae bacterium D16	18
Bacteria|Firmicutes|Clostridia|Clostridiales|Clostridiaceae|Clostridium|Clostridium sp. M62/1	16
Bacteria|Firmicutes|Clostridia|Clostridiales|Lachnospiraceae||Lachnospiraceae bacterium 1_4_56FAA	16
Bacteria|Firmicutes|Clostridia|Clostridiales|Lachnospiraceae|Roseburia|Roseburia intestinalis	14
Bacteria|Bacteroidetes|Bacteroidia|Bacteroidales|Porphyromonadaceae|Tannerella|Tannerella sp. 6_1_58FAA_CT1	12
unclassified taxonomy	12
Bacteria|Firmicutes|Clostridia|Clostridiales|Lachnospiraceae|Coprococcus|Coprococcus catus	11
Bacteria|Bacteroidetes|Bacteroidia|Bacteroidales|Bacteroidaceae|Bacteroides|	7
Bacteria|Bacteroidetes|Bacteroidia|Bacteroidales|Bacteroidaceae|Bacteroides|Bacteroides fluxus	6
Bacteria|Firmicutes|Erysipelotrichia|Erysipelotrichales|Erysipelotrichaceae|Turicibacter|	4
Bacteria|Firmicutes|Clostridia|Clostridiales|Clostridiaceae|Clostridium|Clostridium hathewayi	3
Bacteria|Bacteroidetes|Bacteroidia|Bacteroidales|Porphyromonadaceae|Tannerella|Tannerella forsythia	1
Bacteria|Firmicutes|Clostridia|Clostridiales|Lachnospiraceae||Lachnospiraceae oral taxon 107	1
Bacteria|Proteobacteria|Gammaproteobacteria|Pasteurellales|Pasteurellaceae|Pasteurella|Pasteurella dagmatis	1
Bacteria|Bacteroidetes|Bacteroidia|Bacteroidales|Prevotellaceae|Prevotella|Prevotella melaninogenica	1
Bacteria|Bacteroidetes|Bacteroidia|Bacteroidales|Prevotellaceae|Alloprevotella|Alloprevotella rava	1
Bacteria|Firmicutes|Clostridia|Clostridiales|Lachnospiraceae||Lachnospiraceae bacterium 3_1_57FAA_CT1	1
Phosphoglycerate kinase family	489
Bacteria|Firmicutes|Clostridia|Clostridiales|Lachnospiraceae|Roseburia|Roseburia hominis	63
Bacteria|Firmicutes|Clostridia|Clostridiales|Lachnospiraceae|Roseburia|Roseburia intestinalis	44
Bacteria|Bacteroidetes|Bacteroidia|Bacteroidales|Bacteroidaceae|Bacteroides|	37
Bacteria|Bacteroidetes|Bacteroidia|Bacteroidales|Bacteroidaceae|Bacteroides|Bacteroides coprophilus	37
Bacteria|Firmicutes|Clostridia|Clostridiales|||	26
Bacteria|Firmicutes|Clostridia|Clostridiales|Clostridiaceae|Clostridium|Clostridium symbiosum	26
Bacteria|Firmicutes|Clostridia|Clostridiales|Lachnospiraceae||Lachnospiraceae bacterium 4_1_37FAA	24
Bacteria|Bacteroidetes|Bacteroidia|Bacteroidales|Bacteroidaceae|Bacteroides|Bacteroides salanitronis	19
Bacteria|Bacteroidetes|Bacteroidia|Bacteroidales|Prevotellaceae|Prevotella|Prevotella buccalis	18
Bacteria|Bacteroidetes|Bacteroidia|Bacteroidales|Prevotellaceae|Prevotella|Prevotella oralis	14
Bacteria|Firmicutes|Clostridia|Clostridiales|Lachnospiraceae|Marvinbryantia|Marvinbryantia formatexigens	13
Bacteria|Firmicutes|Clostridia|Clostridiales|Lachnospiraceae|Coprococcus|Coprococcus eutactus	13
unclassified taxonomy	11
Bacteria|Bacteroidetes|Bacteroidia|Bacteroidales|Prevotellaceae|Prevotella|Prevotella maculosa	10
Bacteria|Firmicutes|Clostridia|Clostridiales|Ruminococcaceae||Ruminococcaceae bacterium D16	10
Bacteria|Firmicutes|Clostridia|Clostridiales|Lachnospiraceae|Oribacterium|Oribacterium sinus	10
Bacteria|Firmicutes|Clostridia|Clostridiales|Lachnospiraceae||Lachnospiraceae bacterium 3_1_57FAA_CT1	9
Bacteria|Firmicutes|Clostridia|Clostridiales|Clostridiaceae|Clostridium|Clostridium hylemonae	9
Bacteria|Firmicutes|Clostridia|Clostridiales|||Flavonifractor plautii	7
Bacteria|Bacteroidetes|Bacteroidia|Bacteroidales|Porphyromonadaceae|Porphyromonas|Porphyromonas gingivalis	7
Bacteria|Firmicutes|Clostridia|Clostridiales||Pseudoflavonifractor|Pseudoflavonifractor capillosus	7
Bacteria|Firmicutes|Clostridia|Clostridiales|Clostridiaceae|Clostridium|Clostridium asparagiforme	7
Bacteria|Bacteroidetes|Bacteroidia|Bacteroidales|Prevotellaceae|Prevotella|Prevotella sp. oral taxon 472	6
Bacteria|Firmicutes|Clostridia|Clostridiales|Lachnospiraceae||	6
Bacteria|Bacteroidetes|Bacteroidia|Bacteroidales|Prevotellaceae|Alloprevotella|Alloprevotella rava	6
Bacteria|Bacteroidetes|Bacteroidia|Bacteroidales|Prevotellaceae|Prevotella|Prevotella bergensis	5
Bacteria|Firmicutes|Clostridia|Clostridiales|Clostridiaceae|Clostridium|Clostridium hathewayi	5
Bacteria|Firmicutes|Clostridia|Clostridiales|Eubacteriaceae|Eubacterium|Eubacterium eligens	5
Bacteria|Firmicutes|Clostridia|Clostridiales|Clostridiaceae|Clostridium|Clostridium clariflavum	4
Bacteria|Firmicutes|Clostridia|Clostridiales|Eubacteriaceae|Eubacterium|Eubacterium ventriosum	4
Bacteria|Bacteroidetes|Bacteroidia|Bacteroidales|Bacteroidaceae|Bacteroides|Bacteroides plebeius	4
Bacteria|Bacteroidetes|Bacteroidia|Bacteroidales|Porphyromonadaceae|Parabacteroides|Parabacteroides sp. D13	3
Bacteria|Bacteroidetes|||||	3
Bacteria|Firmicutes|Clostridia|Clostridiales|Peptostreptococcaceae||[Clostridium] hiranonis	3
Bacteria|Firmicutes|Erysipelotrichia|Erysipelotrichales|Erysipelotrichaceae||[Eubacterium] cylindroides	3
Bacteria|Firmicutes|Clostridia|Clostridiales|Peptococcaceae|Desulfitobacterium|Desulfitobacterium metallireducens	2
Bacteria|Bacteroidetes|Bacteroidia|Bacteroidales|Prevotellaceae|Prevotella|Prevotella oris	2
Bacteria|Firmicutes|Clostridia|Clostridiales|Lachnospiraceae|Dorea|Dorea formicigenerans	1
Bacteria|Bacteroidetes|Bacteroidia|Bacteroidales|Prevotellaceae|Prevotella|Prevotella ruminicola	1
Bacteria|Firmicutes|Clostridia|Clostridiales|Eubacteriaceae|Eubacterium|Eubacterium siraeum	1
Bacteria|Firmicutes|Clostridia|Clostridiales|Clostridiaceae|Clostridium|Clostridium nexile	1
Bacteria|Firmicutes|Clostridia|Clostridiales|Lachnospiraceae|Blautia|Blautia hydrogenotrophica	1
Bacteria|Firmicutes|Clostridia|Clostridiales|Lachnospiraceae|Butyrivibrio|Butyrivibrio crossotus	1
Bacteria|Firmicutes|Clostridia|Clostridiales|Lachnospiraceae|Blautia|[Ruminococcus] torques	1
Phosphohexose mutase family	181
unclassified taxonomy	44
Bacteria|Firmicutes|Clostridia|Clostridiales|Lachnospiraceae||Lachnospiraceae bacterium 3_1_57FAA_CT1	25
Bacteria|Bacteroidetes|Bacteroidia|Bacteroidales|Porphyromonadaceae|Porphyromonas|Porphyromonas gingivalis	15
Bacteria|Firmicutes|Clostridia|Clostridiales|Clostridiaceae|Clostridium|Clostridium sp. SY8519	14
Bacteria|Bacteroidetes|Bacteroidia|Bacteroidales|Bacteroidaceae|Bacteroides|Bacteroides clarus	10
Bacteria|Firmicutes|Clostridia|Clostridiales|Lachnospiraceae||Lachnospiraceae bacterium 1_4_56FAA	10
Bacteria|Bacteroidetes|Bacteroidia|Bacteroidales|Bacteroidaceae|Bacteroides|	9
Bacteria|Bacteroidetes|Bacteroidia|Bacteroidales|Porphyromonadaceae|Tannerella|Tannerella sp. 6_1_58FAA_CT1	7
Bacteria|Firmicutes|Clostridia|Clostridiales|Clostridiaceae|Clostridium|Clostridium symbiosum	5
Bacteria|Actinobacteria|Actinobacteria|Bifidobacteriales|Bifidobacteriaceae|Bifidobacterium|Bifidobacterium animalis	4
Bacteria|Firmicutes|Clostridia|Clostridiales|Lachnospiraceae||Lachnospiraceae bacterium 2_1_58FAA	4
Bacteria|Bacteroidetes|Flavobacteriia|Flavobacteriales|Flavobacteriaceae|Capnocytophaga|Capnocytophaga sp. oral taxon 329	4
Bacteria|Firmicutes|Clostridia|Clostridiales|Lachnospiraceae|Anaerostipes|Anaerostipes sp. 3_2_56FAA	4
Bacteria|Firmicutes|Clostridia|Clostridiales|||	4
Bacteria|Firmicutes|Clostridia|Clostridiales|||Flavonifractor plautii	4
Bacteria|Firmicutes|Clostridia|Clostridiales||Pseudoflavonifractor|Pseudoflavonifractor capillosus	4
Bacteria|Firmicutes|Clostridia|Clostridiales|Lachnospiraceae||Lachnospiraceae bacterium 4_1_37FAA	3
Bacteria|Firmicutes|Clostridia|Clostridiales|Lachnospiraceae|Roseburia|Roseburia intestinalis	3
Bacteria|Bacteroidetes|Bacteroidia|Bacteroidales|Porphyromonadaceae|Parabacteroides|Parabacteroides johnsonii	2
Bacteria|Firmicutes|Clostridia|Clostridiales|Oscillospiraceae|Oscillibacter|Oscillibacter valericigenes	2
Bacteria|Bacteroidetes|Bacteroidia|Bacteroidales|Prevotellaceae|Prevotella|Prevotella sp. oral taxon 317	2
Bacteria|Firmicutes|Clostridia|Clostridiales|Lachnospiraceae|Roseburia|Roseburia inulinivorans	2
PNP/MTAP phosphorylase family	7
Bacteria|Bacteroidetes|Bacteroidia|Bacteroidales|Prevotellaceae|Prevotella|Prevotella oris	4
Bacteria|Firmicutes|Clostridia|Clostridiales|Clostridiaceae|Clostridium|Clostridium botulinum	2
unclassified taxonomy	1
Polyphosphate kinase family	4
Bacteria|Firmicutes|Clostridia|Clostridiales|Lachnospiraceae|Marvinbryantia|Marvinbryantia formatexigens	3
unclassified taxonomy	1
Polyribonucleotide nucleotidyltransferase family	338
Bacteria|Firmicutes|Clostridia|Clostridiales|Lachnospiraceae|Coprococcus|	58
Bacteria|Bacteroidetes|Bacteroidia|Bacteroidales|Porphyromonadaceae|Tannerella|Tannerella sp. 6_1_58FAA_CT1	44
Bacteria|Firmicutes|Clostridia|Clostridiales|Eubacteriaceae|Eubacterium|Eubacterium ventriosum	30
Bacteria|Firmicutes|Clostridia|Clostridiales|Oscillospiraceae|Oscillibacter|Oscillibacter valericigenes	27
Bacteria|Firmicutes|Clostridia|Clostridiales|Lachnospiraceae||Lachnospiraceae bacterium 3_1_57FAA_CT1	15
Bacteria|Bacteroidetes|Bacteroidia|Bacteroidales|Porphyromonadaceae|Dysgonomonas|Dysgonomonas mossii	14
Bacteria|Bacteroidetes|||||	14
unclassified taxonomy	11
Bacteria|Bacteroidetes|Bacteroidia|Bacteroidales|Porphyromonadaceae|Odoribacter|Odoribacter splanchnicus	10
Bacteria|Bacteroidetes|Bacteroidia|Bacteroidales|Prevotellaceae|Prevotella|Prevotella ruminicola	10
Bacteria|Firmicutes|Clostridia|Clostridiales|Lachnospiraceae|Blautia|[Ruminococcus] gnavus	9
Bacteria|Firmicutes|Clostridia|Clostridiales|Lachnospiraceae|Butyrivibrio|Butyrivibrio fibrisolvens	9
Bacteria|Firmicutes|Clostridia|Clostridiales|Lachnospiraceae|Blautia|[Ruminococcus] obeum	8
Bacteria|Bacteroidetes|Cytophagia|Cytophagales|Cytophagaceae|Runella|Runella slithyformis	8
Bacteria|Firmicutes|Clostridia|Clostridiales|Lachnospiraceae|Blautia|Blautia hansenii	7
Bacteria|Firmicutes|Clostridia|Clostridiales|Lachnospiraceae|Butyrivibrio|Butyrivibrio proteoclasticus	7
Bacteria|Firmicutes|Clostridia|Clostridiales|Clostridiaceae|Clostridium|Clostridium sp. L250	7
Bacteria|Firmicutes|Clostridia|Clostridiales|Eubacteriaceae|Eubacterium|Eubacterium hallii	7
Bacteria|Bacteroidetes|Bacteroidia|Bacteroidales|Porphyromonadaceae|Porphyromonas|Porphyromonas gingivalis	6
Bacteria|Bacteroidetes|Bacteroidia|Bacteroidales|Prevotellaceae|Prevotella|Prevotella micans	5
Bacteria|Bacteroidetes|Bacteroidia|Bacteroidales|Porphyromonadaceae|Tannerella|Tannerella forsythia	4
Bacteria|Bacteroidetes|Bacteroidia|Bacteroidales|Prevotellaceae|Prevotella|Prevotella salivae	4
Bacteria|Firmicutes|Clostridia|Clostridiales|Ruminococcaceae||Ruminococcaceae bacterium D16	3
Bacteria|Bacteroidetes|Bacteroidia|Bacteroidales|Bacteroidaceae|Bacteroides|Bacteroides coprophilus	3
Bacteria|Firmicutes|Clostridia|Clostridiales|Clostridiaceae|Clostridium|Clostridium hathewayi	2
Bacteria|Firmicutes|Clostridia|Clostridiales|||Flavonifractor plautii	2
Bacteria|Bacteroidetes|Bacteroidia|Bacteroidales|Bacteroidaceae|Bacteroides|Bacteroides vulgatus	2
Bacteria|Bacteroidetes|Bacteroidia|Bacteroidales|Bacteroidaceae|Bacteroides|Bacteroides stercoris	2
Bacteria|Bacteroidetes|Bacteroidia|Bacteroidales|Prevotellaceae|Alloprevotella|Alloprevotella tannerae	2
Bacteria|Bacteroidetes|Bacteroidia|Bacteroidales|Bacteroidaceae|Bacteroides|Bacteroides fragilis	2
Bacteria|Firmicutes|Clostridia|Clostridiales|Clostridiaceae|Clostridium|Clostridium nexile	2
Bacteria|Firmicutes|Clostridia|Clostridiales|||butyrateproducing bacterium SS3/4	2
Bacteria|Firmicutes|Clostridia|Clostridiales|Clostridiaceae|Clostridium|Clostridium hylemonae	1
Bacteria|Bacteroidetes|Sphingobacteriia|Sphingobacteriales|Sphingobacteriaceae|Pedobacter|Pedobacter heparinus	1
Prokaryotic/mitochondrial release factor family	10
Bacteria|Firmicutes|Clostridia|Clostridiales|Lachnospiraceae||Lachnospiraceae bacterium 3_1_57FAA_CT1	10
Pseudouridine synthase rsuA family	35
unclassified taxonomy	21
Bacteria|Bacteroidetes|Bacteroidia|Bacteroidales|Bacteroidaceae|Bacteroides|	7
Bacteria|Bacteroidetes|Bacteroidia|Bacteroidales|Porphyromonadaceae|Tannerella|Tannerella sp. 6_1_58FAA_CT1	7
PurH family	9
Bacteria|Firmicutes|Clostridia|Clostridiales|Heliobacteriaceae|Heliobacterium|Heliobacterium modesticaldum	7
unclassified taxonomy	2
Purine/pyrimidine phosphoribosyltransferase family	7
Bacteria|Firmicutes|Clostridia|Clostridiales|||butyrateproducing bacterium SS3/4	3
Bacteria|Firmicutes|Clostridia|Clostridiales|Clostridiaceae|Clostridium|Clostridium sp. M62/1	2
Bacteria|Firmicutes|Negativicutes|Selenomonadales|Veillonellaceae|Selenomonas|Selenomonas sputigena	1
Bacteria|Bacteroidetes|||||Bacteroidetes oral taxon 274	1
PurK/PurT family	10
unclassified taxonomy	10
Radical SAM superfamily	12
Bacteria|Firmicutes|Clostridia|Clostridiales|Eubacteriaceae|Eubacterium|Eubacterium saphenum	6
Bacteria|Firmicutes|Clostridia|Clostridiales|||Flavonifractor plautii	6
RecA family	49
Bacteria|Firmicutes|Clostridia|Clostridiales|||butyrateproducing bacterium SS3/4	14
Bacteria|Firmicutes|Clostridia|Clostridiales|||	10
Bacteria|Bacteroidetes|Bacteroidia|Bacteroidales|Prevotellaceae|Prevotella|Prevotella veroralis	8
Bacteria|Firmicutes|Clostridia|Clostridiales|Lachnospiraceae||	5
Bacteria|Firmicutes|Clostridia|Clostridiales|Clostridiaceae|Clostridium|Clostridium septicum	5
Bacteria|Firmicutes|Clostridia|Clostridiales|Eubacteriaceae|Eubacterium|Eubacterium ventriosum	4
Bacteria|Firmicutes|Clostridia|Clostridiales|Lachnospiraceae|Dorea|Dorea formicigenerans	2
Bacteria|Firmicutes|Clostridia|Clostridiales|Clostridiaceae|Clostridium|Clostridium saccharolyticum	1
Rhamnose isomerase family	6
Bacteria|Bacteroidetes|Bacteroidia|Bacteroidales|Bacteroidaceae|Bacteroides|Bacteroides sp. D20	4
Bacteria|Bacteroidetes|Bacteroidia|Bacteroidales|Bacteroidaceae|Bacteroides|Bacteroides sp. 2_2_4	1
Bacteria|Bacteroidetes|Bacteroidia|Bacteroidales|Bacteroidaceae|Bacteroides|Bacteroides sp. 3_1_23	1
Rho family	9
Bacteria|Firmicutes|Clostridia|Clostridiales|Clostridiaceae|Clostridium|Clostridium sp. SY8519	4
Bacteria|Firmicutes|Clostridia|Clostridiales|Lachnospiraceae||Lachnospiraceae bacterium 3_1_57FAA_CT1	3
unclassified taxonomy	1
Bacteria|Bacteroidetes|Bacteroidia|Bacteroidales|Bacteroidaceae|Bacteroides|Bacteroides coprosuis	1
Ribonucleoside diphosphate reductase large chain family	8
unclassified taxonomy	4
Bacteria|Bacteroidetes|||||Bacteroidetes oral taxon 274	4
Ribose-phosphate pyrophosphokinase family	38
Bacteria|Bacteroidetes|Bacteroidia|Bacteroidales|Porphyromonadaceae|Tannerella|Tannerella sp. 6_1_58FAA_CT1	16
unclassified taxonomy	15
Bacteria|Firmicutes|Clostridia|Clostridiales|Oscillospiraceae|Oscillibacter|Oscillibacter valericigenes	7
Ribosomal protein L10P family	139
unclassified taxonomy	93
Bacteria|Bacteroidetes|Bacteroidia|Bacteroidales|Marinilabiliaceae|Anaerophaga|Anaerophaga thermohalophila	16
Bacteria|Bacteroidetes|Bacteroidia|Bacteroidales|Bacteroidaceae|Bacteroides|	11
Bacteria|Firmicutes|Clostridia|Clostridiales|Lachnospiraceae|Dorea|Dorea formicigenerans	10
Bacteria|Firmicutes|Erysipelotrichia|Erysipelotrichales|Erysipelotrichaceae||[Eubacterium] cylindroides	4
Bacteria|Firmicutes|Clostridia|Clostridiales|Clostridiaceae|Clostridium|Clostridium nexile	4
Bacteria|Firmicutes|Clostridia|Clostridiales|Lachnospiraceae||	1
Ribosomal protein L11P family	229
Bacteria|Firmicutes|Clostridia|Clostridiales|Lachnospiraceae|Roseburia|Roseburia intestinalis	48
Bacteria|Bacteroidetes|Bacteroidia|Bacteroidales|Porphyromonadaceae|Dysgonomonas|Dysgonomonas gadei	45
Bacteria|Firmicutes|Clostridia|Clostridiales|Ruminococcaceae|Ruminococcus|Ruminococcus sp. 5_1_39BFAA	41
Bacteria|Bacteroidetes|Bacteroidia|Bacteroidales|Bacteroidaceae|Bacteroides|Bacteroides coprocola	22
Bacteria|Bacteroidetes|Bacteroidia|Bacteroidales|Bacteroidaceae|Bacteroides|	15
Bacteria|Firmicutes|Clostridia|Clostridiales|Lachnospiraceae|Coprococcus|Coprococcus comes	13
Bacteria|Bacteroidetes|Bacteroidia|Bacteroidales|Porphyromonadaceae|Parabacteroides|	8
Bacteria|Bacteroidetes|Bacteroidia|Bacteroidales|Rikenellaceae|Alistipes|Alistipes indistinctus	6
unclassified taxonomy	5
Bacteria|Bacteroidetes|Flavobacteriia|Flavobacteriales|Flavobacteriaceae|Capnocytophaga|	5
Bacteria|Firmicutes|Clostridia|Clostridiales|Lachnospiraceae|Stomatobaculum|Stomatobaculum longum	4
Bacteria|Bacteroidetes|Bacteroidia|Bacteroidales|Porphyromonadaceae|Porphyromonas|Porphyromonas endodontalis	4
Bacteria|Bacteroidetes|Bacteroidia|Bacteroidales|||	4
Bacteria|Firmicutes|Clostridia|Clostridiales|Lachnospiraceae|Shuttleworthia|Shuttleworthia satelles	4
Bacteria|Firmicutes|Clostridia|Clostridiales|Lachnospiraceae|Butyrivibrio|Butyrivibrio fibrisolvens	2
Bacteria|Firmicutes|Clostridia|Clostridiales|Eubacteriaceae|Eubacterium|Eubacterium rectale	2
Bacteria|Firmicutes|Clostridia|Clostridiales|Lachnospiraceae|Butyrivibrio|Butyrivibrio crossotus	1
Ribosomal protein L13P family	79
unclassified taxonomy	48
Bacteria|Bacteroidetes|Bacteroidia|Bacteroidales|Prevotellaceae|Prevotella|Prevotella amnii	9
Bacteria|Actinobacteria|Actinobacteria|Coriobacteriales|Coriobacteriaceae|Slackia|	6
Bacteria|Firmicutes|Clostridia|Clostridiales|Clostridiaceae|Clostridium|Clostridium leptum	4
Bacteria|Bacteroidetes|Bacteroidia|Bacteroidales|Bacteroidaceae|Bacteroides|	4
Bacteria|Firmicutes|Clostridia|Clostridiales|Lachnospiraceae|Blautia|[Ruminococcus] torques	3
Bacteria|Actinobacteria|Actinobacteria|Actinomycetales|Propionibacteriaceae|Propionibacterium|Propionibacterium acidifaciens	3
Bacteria|Firmicutes|Clostridia|Clostridiales|Oscillospiraceae|Oscillibacter|Oscillibacter valericigenes	1
Bacteria|Firmicutes|||||	1
Ribosomal protein L14P family	66
Bacteria|Firmicutes|Clostridia|Clostridiales|Peptococcaceae|Desulfotomaculum|Desulfotomaculum reducens	26
Bacteria|Firmicutes|Clostridia|Clostridiales|Lachnospiraceae||	11
Bacteria|Firmicutes|Clostridia|Clostridiales|Clostridiaceae|Clostridium|Clostridium phytofermentans	8
Bacteria|Firmicutes|Clostridia|Clostridiales||Pseudoflavonifractor|Pseudoflavonifractor capillosus	5
Bacteria|Firmicutes|Clostridia|Clostridiales|Lachnospiraceae|Marvinbryantia|Marvinbryantia formatexigens	4
Bacteria|Firmicutes|Clostridia|Clostridiales|Lachnospiraceae|Dorea|Dorea formicigenerans	4
Bacteria|Bacteroidetes|Bacteroidia|Bacteroidales|Marinilabiliaceae|Anaerophaga|Anaerophaga sp. HS1	3
Bacteria|Firmicutes|Clostridia|Clostridiales|Clostridiaceae|Clostridium|Clostridium leptum	2
Bacteria|Firmicutes|Negativicutes|Selenomonadales|Veillonellaceae|Thermosinus|Thermosinus carboxydivorans	2
Bacteria|Firmicutes|Clostridia|Clostridiales|Clostridiaceae|Clostridium|Clostridium cellulolyticum	1
Ribosomal protein L15P family	84
Bacteria|Bacteroidetes|Bacteroidia|Bacteroidales|Porphyromonadaceae|Tannerella|Tannerella sp. 6_1_58FAA_CT1	32
Bacteria|Firmicutes|Bacilli|Lactobacillales|Aerococcaceae|Abiotrophia|Abiotrophia defectiva	14
Bacteria|Firmicutes|Clostridia|Clostridiales|Lachnospiraceae|Marvinbryantia|Marvinbryantia formatexigens	12
unclassified taxonomy	12
Bacteria|Firmicutes|Clostridia|Clostridiales|Oscillospiraceae|Oscillibacter|Oscillibacter valericigenes	5
Bacteria|Firmicutes|Clostridia|Clostridiales|Lachnospiraceae||Lachnospiraceae bacterium 3_1_57FAA_CT1	3
Bacteria|Bacteroidetes|Bacteroidia|Bacteroidales|Porphyromonadaceae|Porphyromonas|Porphyromonas endodontalis	3
Bacteria|Firmicutes|Clostridia|Clostridiales|Clostridiaceae|Clostridium|Clostridium sp. HGF2	3
Ribosomal protein L16P family	149
Bacteria|Bacteroidetes|Bacteroidia|Bacteroidales|Porphyromonadaceae|Dysgonomonas|Dysgonomonas mossii	67
Bacteria|Firmicutes|Clostridia|Clostridiales|Peptococcaceae|Candidatus Desulforudis|Candidatus Desulforudis audaxviator	21
Bacteria|Firmicutes|Clostridia|Clostridiales|Lachnospiraceae||Lachnospiraceae bacterium 1_4_56FAA	12
Bacteria|Firmicutes|Clostridia|Clostridiales|Clostridiaceae|Clostridium|Clostridium hylemonae	12
Bacteria|Bacteroidetes|Bacteroidia|Bacteroidales|Bacteroidaceae|Bacteroides|	9
Bacteria|Firmicutes|Clostridia|Clostridiales|||	8
Bacteria|Bacteroidetes|Bacteroidia|Bacteroidales|Marinilabiliaceae|Anaerophaga|Anaerophaga thermohalophila	6
Bacteria|Proteobacteria|Deltaproteobacteria|Desulfovibrionales|Desulfovibrionaceae|Desulfovibrio|Desulfovibrio piger	4
Bacteria|Bacteroidetes|Bacteroidia|Bacteroidales|Bacteroidaceae|Bacteroides|Bacteroides salanitronis	3
Bacteria|Firmicutes|Clostridia|Clostridiales|Lachnospiraceae||Lachnospiraceae bacterium 3_1_57FAA_CT1	3
Bacteria|Firmicutes|Clostridia|Clostridiales|Lachnospiraceae|Marvinbryantia|Marvinbryantia formatexigens	3
Bacteria|Firmicutes|Clostridia|Clostridiales|Clostridiaceae|Clostridium|Clostridium leptum	1
Ribosomal protein L17P family	98
unclassified taxonomy	46
Bacteria|Bacteroidetes|Bacteroidia|Bacteroidales|Porphyromonadaceae|Tannerella|Tannerella sp. 6_1_58FAA_CT1	17
Bacteria|Bacteroidetes|Bacteroidia|Bacteroidales|Porphyromonadaceae|Porphyromonas|Porphyromonas endodontalis	17
Bacteria|Firmicutes|Clostridia|Clostridiales|Lachnospiraceae|Blautia|[Ruminococcus] obeum	6
Bacteria|Firmicutes|Clostridia|Clostridiales|Clostridiaceae|Clostridium|Clostridium sp. D5	3
Bacteria|Bacteroidetes|Bacteroidia|Bacteroidales|Bacteroidaceae|Bacteroides|Bacteroides intestinalis	2
Bacteria|Firmicutes|Clostridia|Clostridiales|Lachnospiraceae|Marvinbryantia|Marvinbryantia formatexigens	2
Bacteria|Firmicutes|Clostridia|Clostridiales|Lachnospiraceae|Blautia|Blautia hydrogenotrophica	2
Bacteria|Firmicutes|Clostridia|Clostridiales|Lachnospiraceae|Dorea|Dorea formicigenerans	2
Bacteria|Firmicutes|Clostridia|Clostridiales|||	1
Ribosomal protein L18P family	15
unclassified taxonomy	5
Bacteria|Firmicutes|Clostridia|Clostridiales|Clostridiaceae|Clostridium|Clostridium leptum	4
Bacteria|Bacteroidetes|Sphingobacteriia|Sphingobacteriales|Sphingobacteriaceae|Pedobacter|Pedobacter saltans	3
Bacteria|Firmicutes|Clostridia|Clostridiales|Clostridiales Family XI. Incertae Sedis|Peptoniphilus|Peptoniphilus harei	2
Bacteria|Firmicutes|Clostridia|Clostridiales||Pseudoflavonifractor|Pseudoflavonifractor capillosus	1
Ribosomal protein L19P family	134
Bacteria|Bacteroidetes|Bacteroidia|Bacteroidales|Porphyromonadaceae|Parabacteroides|Parabacteroides merdae	45
Bacteria|Bacteroidetes|Bacteroidia|Bacteroidales|Porphyromonadaceae|Porphyromonas|Porphyromonas gingivalis	36
unclassified taxonomy	23
Bacteria|Firmicutes|Clostridia|Clostridiales|Lachnospiraceae||Lachnospiraceae bacterium 1_4_56FAA	12
Bacteria|Bacteroidetes|Bacteroidia|Bacteroidales|Porphyromonadaceae|Tannerella|Tannerella sp. 6_1_58FAA_CT1	6
Bacteria|Proteobacteria|Deltaproteobacteria|Desulfovibrionales|Desulfovibrionaceae|Desulfovibrio|	4
Bacteria|Bacteroidetes|Bacteroidia|Bacteroidales|Porphyromonadaceae|Tannerella|Tannerella forsythia	2
Bacteria|Bacteroidetes|Bacteroidia|Bacteroidales|Porphyromonadaceae|Dysgonomonas|Dysgonomonas gadei	2
Bacteria|Firmicutes|Clostridia|Clostridiales|Lachnospiraceae|Roseburia|Roseburia inulinivorans	2
Bacteria|Firmicutes|Erysipelotrichia|Erysipelotrichales|Erysipelotrichaceae||[Eubacterium] biforme	1
Bacteria|Bacteroidetes|Bacteroidia|Bacteroidales|Porphyromonadaceae|Parabacteroides|	1
Ribosomal protein L1P family	163
Bacteria|Bacteroidetes|Bacteroidia|Bacteroidales|Porphyromonadaceae|Dysgonomonas|Dysgonomonas gadei	37
Bacteria|Bacteroidetes|Bacteroidia|Bacteroidales|Bacteroidaceae|Bacteroides|Bacteroides salanitronis	28
Bacteria|Bacteroidetes|Bacteroidia|Bacteroidales|Bacteroidaceae|Bacteroides|	20
Bacteria|Firmicutes|Clostridia|Clostridiales|Clostridiaceae|Clostridium|Clostridium sp. D5	18
Bacteria|Bacteroidetes|Bacteroidia|Bacteroidales|Porphyromonadaceae|Tannerella|Tannerella forsythia	13
Bacteria|Firmicutes|Clostridia|Clostridiales|Oscillospiraceae|Oscillibacter|Oscillibacter valericigenes	12
Bacteria|Bacteroidetes|Bacteroidia|Bacteroidales|Porphyromonadaceae|Tannerella|Tannerella sp. 6_1_58FAA_CT1	10
Bacteria|Firmicutes|Clostridia|Clostridiales|Lachnospiraceae||	8
Bacteria|Firmicutes|Clostridia|Clostridiales|Ruminococcaceae|Faecalibacterium|Faecalibacterium prausnitzii	6
unclassified taxonomy	5
Bacteria|Firmicutes|Clostridia|Clostridiales|Clostridiaceae|Clostridium|Clostridium hathewayi	3
Bacteria|Firmicutes|Erysipelotrichia|Erysipelotrichales|Erysipelotrichaceae||[Eubacterium] cylindroides	2
Bacteria|Firmicutes|Clostridia|Clostridiales|Lachnospiraceae|Dorea|Dorea formicigenerans	1
Ribosomal protein L20P family	30
Bacteria|Bacteroidetes|Bacteroidia|Bacteroidales|Prevotellaceae|Prevotella|Prevotella maculosa	10
Bacteria|Bacteroidetes|Bacteroidia|Bacteroidales|Prevotellaceae|Prevotella|Prevotella disiens	9
Bacteria|Bacteroidetes|Bacteroidia|Bacteroidales|Porphyromonadaceae|Porphyromonas|Porphyromonas endodontalis	7
Bacteria|Bacteroidetes|Bacteroidia|Bacteroidales|Prevotellaceae|Prevotella|Prevotella micans	4
Ribosomal protein L21P family	97
unclassified taxonomy	93
Bacteria|Firmicutes|Clostridia|Clostridiales|Ruminococcaceae|Subdoligranulum|Subdoligranulum variabile	4
Ribosomal protein L22P family	51
Bacteria|Firmicutes|Clostridia|Clostridiales|Lachnospiraceae||Lachnospiraceae bacterium 3_1_57FAA_CT1	14
unclassified taxonomy	9
Bacteria|Firmicutes|Clostridia|Clostridiales|Ruminococcaceae|Ruminococcus|Ruminococcus lactaris	6
Bacteria|Bacteroidetes|Bacteroidia|Bacteroidales|Porphyromonadaceae|Parabacteroides|	6
Bacteria|Bacteroidetes|Bacteroidia|Bacteroidales|Porphyromonadaceae|Dysgonomonas|Dysgonomonas gadei	6
Bacteria|Bacteroidetes|Bacteroidia|Bacteroidales|Porphyromonadaceae|Tannerella|Tannerella sp. 6_1_58FAA_CT1	5
Bacteria|Firmicutes|Clostridia|Clostridiales|||	4
Bacteria|Firmicutes|Erysipelotrichia|Erysipelotrichales|Erysipelotrichaceae||[Eubacterium] cylindroides	1
Ribosomal protein L23P family	26
unclassified taxonomy	19
Bacteria|Firmicutes|Clostridia|Clostridiales|Eubacteriaceae|Eubacterium|Eubacterium rectale	3
Bacteria|Firmicutes|Bacilli|Lactobacillales|Aerococcaceae|Abiotrophia|Abiotrophia defectiva	3
Bacteria|Firmicutes|Clostridia|Clostridiales|||	1
Ribosomal protein L24P family	17
unclassified taxonomy	11
Bacteria|Bacteroidetes|Bacteroidia|Bacteroidales|Prevotellaceae|Prevotella|Prevotella bergensis	5
Bacteria|Bacteroidetes|Bacteroidia|Bacteroidales|Prevotellaceae|Prevotella|Prevotella maculosa	1
Ribosomal protein L25P family	120
unclassified taxonomy	116
Bacteria|Bacteroidetes|Bacteroidia|Bacteroidales|Porphyromonadaceae|Tannerella|Tannerella sp. 6_1_58FAA_CT1	3
Bacteria|Bacteroidetes|Bacteroidia|Bacteroidales|Porphyromonadaceae|Parabacteroides|Parabacteroides merdae	1
Ribosomal protein L27P family	10
Bacteria|Firmicutes|Clostridia|Clostridiales|Lachnospiraceae||Lachnospiraceae bacterium 3_1_57FAA_CT1	6
Bacteria|Firmicutes|Clostridia|Clostridiales|Lachnospiraceae|Blautia|[Ruminococcus] torques	3
Bacteria||||||uncultured bacterium 34R1	1
Ribosomal protein L29P family	7
Bacteria|Firmicutes|Erysipelotrichia|Erysipelotrichales|Erysipelotrichaceae||Erysipelotrichaceae bacterium 3_1_53	2
unclassified taxonomy	2
Bacteria|Firmicutes|Clostridia|Clostridiales|||	1
Bacteria|Firmicutes|Clostridia|Clostridiales|Lachnospiraceae||	1
Bacteria|Firmicutes|Clostridia|Clostridiales|Oscillospiraceae|Oscillibacter|Oscillibacter valericigenes	1
Ribosomal protein L2P family	237
unclassified taxonomy	40
Bacteria|Bacteroidetes|Bacteroidia|Bacteroidales|Porphyromonadaceae|Dysgonomonas|Dysgonomonas mossii	33
Bacteria|Bacteroidetes|Bacteroidia|Bacteroidales|||	24
Bacteria|Firmicutes|Clostridia|Clostridiales|Lachnospiraceae||Lachnospiraceae bacterium 1_4_56FAA	21
Bacteria|Bacteroidetes|Bacteroidia|Bacteroidales|Prevotellaceae|Prevotella|Prevotella pallens	18
Bacteria|Firmicutes|Clostridia|Clostridiales|Clostridiaceae|Clostridium|Clostridium hathewayi	12
Bacteria|Bacteroidetes|Bacteroidia|Bacteroidales|Prevotellaceae|Prevotella|Prevotella micans	11
Bacteria|Firmicutes|Clostridia|Clostridiales|Lachnospiraceae||Lachnospiraceae bacterium 3_1_57FAA_CT1	11
Bacteria|Firmicutes|Clostridia|Clostridiales|Clostridiaceae|Clostridium|Clostridium hylemonae	11
Bacteria|Firmicutes|Clostridia|Clostridiales|Lachnospiraceae|Blautia|[Ruminococcus] gnavus	10
Bacteria|Bacteroidetes|Bacteroidia|Bacteroidales|Prevotellaceae|Alloprevotella|Alloprevotella tannerae	9
Bacteria|Firmicutes|Clostridia|Clostridiales|Ruminococcaceae||Ruminococcaceae bacterium D16	9
Bacteria|Bacteroidetes|Bacteroidia|Bacteroidales|Prevotellaceae|Prevotella|Prevotella copri	7
Bacteria|Bacteroidetes|Bacteroidia|Bacteroidales|Prevotellaceae|Prevotella|Prevotella timonensis	6
Bacteria|Bacteroidetes|Bacteroidia|Bacteroidales|Porphyromonadaceae|Dysgonomonas|Dysgonomonas gadei	4
Bacteria|Firmicutes|Clostridia|Clostridiales|Lachnospiraceae|Butyrivibrio|Butyrivibrio fibrisolvens	2
Bacteria|Firmicutes|Clostridia|Clostridiales|Lachnospiraceae||	2
Bacteria|Firmicutes|Clostridia|Clostridiales|Lachnospiraceae|Dorea|Dorea formicigenerans	2
Bacteria|Firmicutes|Clostridia|Clostridiales|Lachnospiraceae|Marvinbryantia|Marvinbryantia formatexigens	1
Bacteria|Firmicutes|Clostridia|Clostridiales|Eubacteriaceae|Eubacterium|Eubacterium eligens	1
Bacteria|Bacteroidetes|Bacteroidia|Bacteroidales|Bacteroidaceae|Bacteroides|Bacteroides coprosuis	1
Bacteria|Firmicutes|Clostridia|Clostridiales|Lachnospiraceae|Blautia|[Ruminococcus] torques	1
Bacteria|Firmicutes|Clostridia|Clostridiales|Clostridiaceae|Clostridium|Clostridium scindens	1
Ribosomal protein L30P family	4
Bacteria|Firmicutes|Clostridia|Clostridiales|||	3
Bacteria|Bacteroidetes|Bacteroidia|Bacteroidales|Rikenellaceae|Alistipes|Alistipes indistinctus	1
Ribosomal protein L31P family	54
Bacteria|Bacteroidetes|Bacteroidia|Bacteroidales|Porphyromonadaceae|Tannerella|Tannerella sp. 6_1_58FAA_CT1	52
Bacteria|Firmicutes|Erysipelotrichia|Erysipelotrichales|Erysipelotrichaceae||[Eubacterium] biforme	1
Bacteria|Firmicutes|Clostridia|Clostridiales|Lachnospiraceae|Butyrivibrio|Butyrivibrio crossotus	1
Ribosomal protein L33P family	17
Bacteria|Bacteroidetes|Bacteroidia|Bacteroidales|Bacteroidaceae|Bacteroides|	16
Bacteria|Firmicutes|Clostridia|Clostridiales|Ruminococcaceae|Ruminococcus|Ruminococcus sp. SR1/5	1
Ribosomal protein L36P family	4
Bacteria|Firmicutes|Clostridia|Clostridiales|Oscillospiraceae|Oscillibacter|Oscillibacter valericigenes	4
Ribosomal protein L3P family	125
Bacteria|Bacteroidetes|Bacteroidia|Bacteroidales|Porphyromonadaceae|Parabacteroides|	45
Bacteria|Bacteroidetes|Bacteroidia|Bacteroidales|Porphyromonadaceae|Tannerella|Tannerella sp. 6_1_58FAA_CT1	22
Bacteria|Bacteroidetes|Bacteroidia|Bacteroidales|||	20
Bacteria|Bacteroidetes|Bacteroidia|Bacteroidales|Bacteroidaceae|Bacteroides|Bacteroides finegoldii	14
Bacteria|Firmicutes|Clostridia|Clostridiales|Clostridiaceae|Clostridium|Clostridium bolteae	6
Bacteria|Firmicutes|Clostridia|Clostridiales|Clostridiaceae|Clostridium|Clostridium nexile	4
Bacteria|Firmicutes|Clostridia|Clostridiales|Lachnospiraceae||Lachnospiraceae bacterium 3_1_57FAA_CT1	4
Bacteria|Firmicutes|Clostridia|Clostridiales|Clostridiaceae|Clostridium|Clostridium sp. D5	3
Bacteria|Firmicutes|Clostridia|Clostridiales|||Clostridiales bacterium 1_7_47FAA	3
Bacteria|Firmicutes|Clostridia|Clostridiales|Lachnospiraceae||	2
Bacteria|Bacteroidetes|Bacteroidia|Bacteroidales|Prevotellaceae|Alloprevotella|Alloprevotella rava	1
Bacteria|Firmicutes|Clostridia|Clostridiales|||butyrateproducing bacterium SS3/4	1
Ribosomal protein L4P family	79
unclassified taxonomy	29
Bacteria|Firmicutes|Clostridia|Clostridiales|Clostridiaceae|Clostridium|Clostridium leptum	9
Bacteria|Bacteroidetes|Bacteroidia|Bacteroidales|Porphyromonadaceae|Odoribacter|Odoribacter laneus	9
Bacteria|Firmicutes|Clostridia|Clostridiales|Lachnospiraceae||	8
Bacteria|Bacteroidetes|Bacteroidia|Bacteroidales|Prevotellaceae|Paraprevotella|Paraprevotella xylaniphila	8
Bacteria|Bacteroidetes|Bacteroidia|Bacteroidales|Prevotellaceae|Prevotella|Prevotella sp. oral taxon 299	7
Bacteria|Firmicutes|Clostridia|Clostridiales|Lachnospiraceae|Butyrivibrio|Butyrivibrio proteoclasticus	4
Bacteria|Bacteroidetes|Bacteroidia|Bacteroidales|Prevotellaceae|Prevotella|Prevotella copri	3
Bacteria|Bacteroidetes|Bacteroidia|Bacteroidales|Prevotellaceae|Alloprevotella|Alloprevotella tannerae	1
Bacteria|Firmicutes|Clostridia|Clostridiales|Ruminococcaceae||Ruminococcaceae bacterium D16	1
Ribosomal protein L5P family	478
Bacteria|Bacteroidetes|||||Bacteroidetes oral taxon 274	215
Bacteria|Bacteroidetes|Bacteroidia|Bacteroidales|Prevotellaceae|Prevotella|Prevotella amnii	97
Bacteria|Firmicutes|Clostridia|Clostridiales|Lachnospiraceae|Blautia|[Ruminococcus] torques	32
Bacteria|Firmicutes|Clostridia|Clostridiales|Clostridiaceae|Clostridium|Clostridium sp. M62/1	28
Bacteria|Firmicutes|Erysipelotrichia|Erysipelotrichales|Erysipelotrichaceae||[Eubacterium] cylindroides	19
Bacteria|Bacteroidetes|Bacteroidia|Bacteroidales|Prevotellaceae|Prevotella|Prevotella denticola	19
Bacteria|Firmicutes|Clostridia|Clostridiales|Lachnospiraceae||	12
unclassified taxonomy	9
Bacteria|Bacteroidetes|Bacteroidia|Bacteroidales|Marinilabiliaceae|Anaerophaga|Anaerophaga sp. HS1	7
Bacteria|Firmicutes|Clostridia|Clostridiales||Pseudoflavonifractor|Pseudoflavonifractor capillosus	7
Bacteria|Firmicutes|Clostridia|Clostridiales|Lachnospiraceae|Blautia|[Ruminococcus] gnavus	7
Bacteria|Firmicutes|Clostridia|Clostridiales|Lachnospiraceae|Butyrivibrio|Butyrivibrio fibrisolvens	5
Bacteria|Firmicutes|Clostridia|Clostridiales|Clostridiaceae|Clostridium|Clostridium nexile	4
Bacteria|Firmicutes|Clostridia|Clostridiales|Ruminococcaceae|Ruminococcus|Ruminococcus sp. CAG:55	4
Bacteria|Firmicutes|Clostridia|Clostridiales|Clostridiaceae|Clostridium|Clostridium sp. D5	4
Bacteria|Bacteroidetes|Bacteroidia|Bacteroidales|Porphyromonadaceae|Tannerella|Tannerella sp. 6_1_58FAA_CT1	3
Bacteria|Firmicutes|Clostridia|Clostridiales|Lachnospiraceae|Oribacterium|Oribacterium sp. oral taxon 078	3
Bacteria|Bacteroidetes|Bacteroidia|Bacteroidales|Prevotellaceae|Prevotella|	2
Bacteria|Firmicutes|Clostridia|Clostridiales|Ruminococcaceae|Subdoligranulum|Subdoligranulum sp. 4_3_54A2FAA	1
Ribosomal protein L6P family	127
unclassified taxonomy	46
Bacteria|Bacteroidetes|Bacteroidia|Bacteroidales|||	27
Bacteria|Bacteroidetes|Bacteroidia|Bacteroidales|Bacteroidaceae|Bacteroides|Bacteroides salanitronis	24
Bacteria|Bacteroidetes|Bacteroidia|Bacteroidales|Bacteroidaceae|Bacteroides|	7
Bacteria|Firmicutes|Clostridia|Clostridiales|Clostridiaceae|Clostridium|Clostridium hylemonae	6
Bacteria|Bacteroidetes|Bacteroidia|Bacteroidales|Prevotellaceae|Prevotella|Prevotella bergensis	5
Bacteria|Bacteroidetes|Bacteroidia|Bacteroidales|Porphyromonadaceae|Dysgonomonas|Dysgonomonas gadei	5
Bacteria|Bacteroidetes|Bacteroidia|Bacteroidales|Bacteroidaceae|Bacteroides|Bacteroides fragilis	3
Bacteria|Firmicutes|Clostridia|Clostridiales|Ruminococcaceae|Ruminococcus|Ruminococcus lactaris	3
Bacteria|Bacteroidetes|Flavobacteriia|Flavobacteriales|Flavobacteriaceae|Capnocytophaga|Capnocytophaga sputigena	1
Ribosomal protein L7/L12P family	432
Bacteria|Bacteroidetes|Bacteroidia|Bacteroidales|Bacteroidaceae|Bacteroides|	109
Bacteria|Bacteroidetes|Bacteroidia|Bacteroidales|Porphyromonadaceae|Tannerella|Tannerella sp. 6_1_58FAA_CT1	107
Bacteria|Bacteroidetes|Bacteroidia|Bacteroidales|Prevotellaceae|Prevotella|Prevotella sp. oral taxon 299	37
Bacteria|Bacteroidetes|Bacteroidia|Bacteroidales|Porphyromonadaceae|Parabacteroides|	35
Bacteria|Bacteroidetes|Bacteroidia|Bacteroidales|Porphyromonadaceae|Paludibacter|Paludibacter propionicigenes	28
Bacteria|Bacteroidetes|Sphingobacteriia|Sphingobacteriales|Sphingobacteriaceae|Sphingobacterium|Sphingobacterium sp. 21	28
Bacteria|Bacteroidetes|Bacteroidia|Bacteroidales|Porphyromonadaceae|Tannerella|Tannerella forsythia	27
Bacteria|Firmicutes|Erysipelotrichia|Erysipelotrichales|Erysipelotrichaceae||[Eubacterium] biforme	14
Bacteria|Firmicutes|Clostridia|Clostridiales|Eubacteriaceae|Eubacterium|Eubacterium limosum	11
Bacteria|Firmicutes|Clostridia|Clostridiales|Lachnospiraceae|Blautia|[Ruminococcus] gnavus	9
unclassified taxonomy	9
Bacteria|Firmicutes|Clostridia|Clostridiales|Lachnospiraceae|Dorea|Dorea formicigenerans	6
Bacteria||||||halophilic eubacterium	3
Bacteria|Firmicutes|Clostridia|Clostridiales|Lachnospiraceae|Blautia|Blautia hydrogenotrophica	3
Bacteria|Actinobacteria|Actinobacteria|Coriobacteriales|Coriobacteriaceae|Gordonibacter|Gordonibacter pamelaeae	3
Bacteria|Firmicutes|Clostridia|Clostridiales|Clostridiaceae|Clostridium|Clostridium leptum	1
Bacteria|Firmicutes|Bacilli|Lactobacillales|Lactobacillaceae|Lactobacillus|	1
Bacteria|Firmicutes|Clostridia|Clostridiales|Clostridiales Family XI. Incertae Sedis|Helcococcus|Helcococcus kunzii	1
Ribosomal protein L9P family	40
Bacteria|Bacteroidetes|Bacteroidia|Bacteroidales|Porphyromonadaceae|Dysgonomonas|Dysgonomonas mossii	20
unclassified taxonomy	15
Bacteria|Bacteroidetes|Flavobacteriia|Flavobacteriales|Flavobacteriaceae||Flavobacteriaceae bacterium S85	3
Bacteria|Bacteroidetes|Bacteroidia|Bacteroidales|Porphyromonadaceae|Tannerella|Tannerella sp. 6_1_58FAA_CT1	2
Ribosomal protein S10P family	77
Bacteria|Firmicutes|Clostridia|Clostridiales|||	20
Bacteria|Bacteroidetes|Bacteroidia|Bacteroidales|Porphyromonadaceae|Parabacteroides|	15
Bacteria|Firmicutes|Clostridia|Clostridiales|Lachnospiraceae|Coprococcus|Coprococcus comes	7
Bacteria|Firmicutes|Clostridia|Clostridiales|Lachnospiraceae|Anaerostipes|Anaerostipes caccae	7
Bacteria|Firmicutes|Clostridia|Clostridiales|Lachnospiraceae|Blautia|Blautia hydrogenotrophica	6
Bacteria|Firmicutes|Clostridia|Clostridiales|Lachnospiraceae|Marvinbryantia|Marvinbryantia formatexigens	5
Bacteria|Firmicutes|Erysipelotrichia|Erysipelotrichales|Erysipelotrichaceae||[Eubacterium] biforme	4
Bacteria|Firmicutes|Clostridia|Clostridiales|Lachnospiraceae|Butyrivibrio|Butyrivibrio fibrisolvens	4
Bacteria|Bacteroidetes|Bacteroidia|Bacteroidales|Prevotellaceae|Prevotella|Prevotella sp. oral taxon 317	3
Bacteria|Bacteroidetes|Bacteroidia|Bacteroidales|Bacteroidaceae|Bacteroides|	3
Bacteria|Firmicutes|Clostridia|Clostridiales|Clostridiaceae|Clostridium|Clostridium hathewayi	2
Bacteria|Firmicutes|Clostridia|Clostridiales|Ruminococcaceae|Ruminococcus|Ruminococcus bromii	1
Ribosomal protein S11P family	113
Bacteria|Bacteroidetes|Bacteroidia|Bacteroidales|Bacteroidaceae|Bacteroides|	50
Bacteria|Firmicutes|Clostridia|Clostridiales|Oscillospiraceae|Oscillibacter|Oscillibacter valericigenes	21
Bacteria|Firmicutes|Clostridia|Clostridiales|Lachnospiraceae|Blautia|[Ruminococcus] obeum	18
Bacteria|Firmicutes|Clostridia|Clostridiales|Clostridiaceae|Clostridium|Clostridium sp. D5	13
Bacteria|Firmicutes|Clostridia|Clostridiales|Lachnospiraceae|Roseburia|Roseburia hominis	4
Bacteria|Firmicutes|Clostridia|Clostridiales|Clostridiaceae|Clostridium|Clostridium leptum	4
Bacteria|Firmicutes|Clostridia|Clostridiales|Lachnospiraceae|Blautia|[Ruminococcus] torques	3
Ribosomal protein S12P family	87
Bacteria|Bacteroidetes|Bacteroidia|Bacteroidales|Bacteroidaceae|Bacteroides|Bacteroides cellulosilyticus	26
Bacteria|Firmicutes|Clostridia|Clostridiales|Eubacteriaceae|Eubacterium|Eubacterium eligens	17
Bacteria|Bacteroidetes|Bacteroidia|Bacteroidales|Porphyromonadaceae|Tannerella|Tannerella forsythia	11
Bacteria|Firmicutes|Clostridia|Clostridiales|Ruminococcaceae||Ruminococcaceae bacterium D16	7
Bacteria|Firmicutes|Clostridia|Clostridiales|Ruminococcaceae|Ruminococcus|Ruminococcus lactaris	7
Bacteria|Firmicutes|Clostridia|Clostridiales|Lachnospiraceae|Roseburia|Roseburia intestinalis	6
Bacteria|Bacteroidetes|Bacteroidia|Bacteroidales|Porphyromonadaceae|Porphyromonas|Porphyromonas gingivalis	5
Bacteria|Firmicutes|Clostridia|Clostridiales|||	4
Bacteria|Firmicutes|Erysipelotrichia|Erysipelotrichales|Erysipelotrichaceae||[Eubacterium] biforme	2
Bacteria|Firmicutes|Erysipelotrichia|Erysipelotrichales|Erysipelotrichaceae||[Eubacterium] cylindroides	1
Bacteria|Bacteroidetes|Bacteroidia|Bacteroidales|Prevotellaceae|Prevotella|Prevotella stercorea	1
Ribosomal protein S13P family	133
Bacteria|Firmicutes|Clostridia|Clostridiales|Clostridiaceae|Clostridium|Clostridium saccharolyticum	43
Bacteria|Bacteroidetes|Bacteroidia|Bacteroidales|Porphyromonadaceae|Tannerella|Tannerella forsythia	23
Bacteria|Bacteroidetes|Bacteroidia|Bacteroidales|||	21
Bacteria|Firmicutes|Clostridia|Clostridiales|Clostridiaceae|Clostridium|Clostridium hathewayi	9
Bacteria|Bacteroidetes|Bacteroidia|Bacteroidales|Porphyromonadaceae|Tannerella|Tannerella sp. 6_1_58FAA_CT1	8
Bacteria|Firmicutes|Clostridia|Clostridiales|Ruminococcaceae|Ruminococcus|Ruminococcus lactaris	6
Bacteria|Firmicutes|Clostridia|Clostridiales|Clostridiaceae|Clostridium|Clostridium leptum	5
Bacteria|Firmicutes|Clostridia|Clostridiales|Peptococcaceae|Desulfotomaculum|Desulfotomaculum gibsoniae	4
Bacteria|Firmicutes|Clostridia|Clostridiales|||	4
Bacteria|Bacteroidetes|Bacteroidia|Bacteroidales|Porphyromonadaceae|Parabacteroides|	3
unclassified taxonomy	2
Bacteria|Firmicutes|Clostridia|Clostridiales|Clostridiaceae|Clostridium|	2
Bacteria|Firmicutes|Clostridia|Clostridiales|Lachnospiraceae||	2
Bacteria|Firmicutes|Clostridia|Clostridiales|Ruminococcaceae|Ruminococcus|Ruminococcus champanellensis	1
Ribosomal protein S14P family	9
Bacteria|Bacteroidetes|Bacteroidia|Bacteroidales|Porphyromonadaceae|Porphyromonas|Porphyromonas uenonis	5
Bacteria|Bacteroidetes|Bacteroidia|Bacteroidales|Prevotellaceae|Prevotella|Prevotella ruminicola	3
Bacteria|Bacteroidetes|Bacteroidia|Bacteroidales|Porphyromonadaceae|Parabacteroides|	1
Ribosomal protein S15P family	56
Bacteria|Bacteroidetes|Bacteroidia|Bacteroidales|Porphyromonadaceae|Tannerella|Tannerella sp. 6_1_58FAA_CT1	32
unclassified taxonomy	13
Bacteria|Firmicutes|Clostridia|Clostridiales|Ruminococcaceae|Ruminococcus|Ruminococcus lactaris	6
Bacteria|Firmicutes|Clostridia|Clostridiales|Clostridiaceae|Clostridium|Clostridium perfringens	5
Ribosomal protein S16P family	94
Bacteria|Bacteroidetes|Bacteroidia|Bacteroidales|Porphyromonadaceae|Porphyromonas|Porphyromonas gingivalis	31
Bacteria|Bacteroidetes|Bacteroidia|Bacteroidales|Porphyromonadaceae|Parabacteroides|Parabacteroides distasonis	14
Bacteria|Bacteroidetes|Bacteroidia|Bacteroidales|Prevotellaceae|Prevotella|Prevotella oris	8
Bacteria|Bacteroidetes|Bacteroidia|Bacteroidales|Porphyromonadaceae|Parabacteroides|Parabacteroides johnsonii	8
Bacteria|Bacteroidetes|Bacteroidia|Bacteroidales|Prevotellaceae|Alloprevotella|Alloprevotella tannerae	7
Bacteria|Firmicutes|Clostridia|Clostridiales||Pseudoflavonifractor|Pseudoflavonifractor capillosus	6
Bacteria|Bacteroidetes|Bacteroidia|Bacteroidales|Marinilabiliaceae|Anaerophaga|Anaerophaga sp. HS1	6
Bacteria|Firmicutes|Clostridia|Clostridiales|Oscillospiraceae|Oscillibacter|Oscillibacter valericigenes	5
Bacteria|Bacteroidetes|Bacteroidia|Bacteroidales|||	5
Bacteria|Bacteroidetes|Bacteroidia|Bacteroidales|Bacteroidaceae|Bacteroides|Bacteroides salanitronis	3
unclassified taxonomy	1
Ribosomal protein S17P family	22
Bacteria|Bacteroidetes|Bacteroidia|Bacteroidales|Bacteroidaceae|Bacteroides|Bacteroides sp. 2_1_33B	5
Bacteria|Firmicutes|Clostridia|Clostridiales|Lachnospiraceae||Lachnospiraceae bacterium 3_1_57FAA_CT1	5
Bacteria|Firmicutes|Clostridia|Clostridiales|Eubacteriaceae|Eubacterium|Eubacterium ventriosum	4
unclassified taxonomy	4
Bacteria|Firmicutes|Clostridia|Clostridiales|Lachnospiraceae|Dorea|Dorea formicigenerans	4
Ribosomal protein S18P family	61
Bacteria|Bacteroidetes|Bacteroidia|Bacteroidales|Prevotellaceae|Prevotella|Prevotella marshii	27
Bacteria|Bacteroidetes|Bacteroidia|Bacteroidales|Porphyromonadaceae|Tannerella|Tannerella forsythia	19
Bacteria|Bacteroidetes|Bacteroidia|Bacteroidales|Marinilabiliaceae|Anaerophaga|Anaerophaga thermohalophila	6
Bacteria|Firmicutes|Clostridia|Clostridiales|||	4
Bacteria|Firmicutes|Clostridia|Clostridiales|Ruminococcaceae|Ethanoligenens|Ethanoligenens harbinense	3
Bacteria|Bacteroidetes|Bacteroidia|Bacteroidales|Bacteroidaceae|Bacteroides|	2
Ribosomal protein S19P family	77
Bacteria|Bacteroidetes|Bacteroidia|Bacteroidales|Marinilabiliaceae|Anaerophaga|Anaerophaga sp. HS1	33
Bacteria|Firmicutes|Clostridia|Clostridiales|Lachnospiraceae||Lachnospiraceae bacterium 1_4_56FAA	17
Bacteria|Firmicutes|Bacilli|Lactobacillales|Lactobacillaceae|Lactobacillus|Lactobacillus johnsonii	8
Bacteria|Bacteroidetes|Bacteroidia|Bacteroidales|Porphyromonadaceae|Tannerella|Tannerella sp. 6_1_58FAA_CT1	7
Bacteria|Actinobacteria|Actinobacteria|Actinomycetales|Actinomycetaceae|Mobiluncus|Mobiluncus mulieris	6
Bacteria|Firmicutes|Clostridia|Clostridiales|Lachnospiraceae|Coprococcus|Coprococcus catus	3
Bacteria|Firmicutes|Clostridia|Clostridiales|Clostridiaceae|Clostridium|Clostridium leptum	3
Ribosomal protein S1P family	273
unclassified taxonomy	85
Bacteria|Bacteroidetes|Bacteroidia|Bacteroidales|Marinilabiliaceae|Anaerophaga|Anaerophaga thermohalophila	32
Bacteria|Bacteroidetes|Bacteroidia|Bacteroidales|Prevotellaceae|Prevotella|Prevotella buccalis	31
Bacteria|Bacteroidetes|Bacteroidia|Bacteroidales|Bacteroidaceae|Bacteroides|Bacteroides dorei	28
Bacteria|Bacteroidetes|Bacteroidia|Bacteroidales|Prevotellaceae|Prevotella|Prevotella marshii	23
Bacteria|Bacteroidetes|Bacteroidia|Bacteroidales|Bacteroidaceae|Bacteroides|Bacteroides salanitronis	21
Bacteria|Bacteroidetes|Bacteroidia|Bacteroidales|Prevotellaceae|Prevotella|Prevotella oralis	10
Bacteria|Bacteroidetes|Bacteroidia|Bacteroidales|Prevotellaceae|Prevotella|Prevotella multiformis	8
Bacteria|Bacteroidetes|Bacteroidia|Bacteroidales|Bacteroidaceae|Bacteroides|Bacteroides fluxus	8
Bacteria|Bacteroidetes|Bacteroidia|Bacteroidales|Bacteroidaceae|Bacteroides|	8
Bacteria|Bacteroidetes|Bacteroidia|Bacteroidales|Porphyromonadaceae|Odoribacter|Odoribacter splanchnicus	7
Bacteria|Bacteroidetes|Bacteroidia|Bacteroidales|Porphyromonadaceae|Tannerella|Tannerella sp. 6_1_58FAA_CT1	4
Bacteria|Bacteroidetes|Bacteroidia|Bacteroidales|Porphyromonadaceae|Dysgonomonas|Dysgonomonas gadei	4
Bacteria|Bacteroidetes|Bacteroidia|Bacteroidales|Bacteroidaceae|Bacteroides|Bacteroides coprosuis	3
Bacteria|Bacteroidetes|Bacteroidia|Bacteroidales|Prevotellaceae|Prevotella|Prevotella timonensis	1
Ribosomal protein S20P family	5
unclassified taxonomy	4
Bacteria|Firmicutes|||||	1
Ribosomal protein S2P family	240
Bacteria|Bacteroidetes|Bacteroidia|Bacteroidales|Prevotellaceae|Alloprevotella|Alloprevotella tannerae	51
Bacteria|Firmicutes|Clostridia|Clostridiales|Clostridiaceae|Clostridium|Clostridium leptum	25
Bacteria|Firmicutes|Clostridia|Clostridiales|Lachnospiraceae|Dorea|Dorea longicatena	21
Bacteria|Firmicutes|Clostridia|Clostridiales|Clostridiaceae|Clostridium|Clostridium hylemonae	18
[truncated: 867 more rows]
