# Supplementary material for: A straightforward and efficient analytical pipeline for metaproteome characterization
Source: Microbiome. 2014 Dec 10;2:49. doi: 10.1186/s40168-014-0049-2 (PMC4266899; doi:10.1186/s40168-014-0049-2)
Supplement: Additional file 6: Table S5. — Taxonomic assignment of TonB-dependent receptor family members identified, according to the LCA approach. [file 40168_2014_49_MOESM6_ESM.xlsx]

## Sheet: TonB-dependent receptor family
Taxonomy	PSMs	%
Bacteria|Actinobacteria|Actinobacteria|Actinomycetales|Mycobacteriaceae|Mycobacterium|Mycobacterium microti	2	0.00487805
Bacteria|Bacteroidetes|Bacteroidia|Bacteroidales|Bacteroidaceae|Bacteroides|	6	0.0146341
Bacteria|Bacteroidetes|Bacteroidia|Bacteroidales|Bacteroidaceae|Bacteroides|Bacteroides cellulosilyticus	37	0.0902439
Bacteria|Bacteroidetes|Bacteroidia|Bacteroidales|Bacteroidaceae|Bacteroides|Bacteroides coprocola	14	0.0341463
Bacteria|Bacteroidetes|Bacteroidia|Bacteroidales|Bacteroidaceae|Bacteroides|Bacteroides coprosuis	4	0.0097561
Bacteria|Bacteroidetes|Bacteroidia|Bacteroidales|Bacteroidaceae|Bacteroides|Bacteroides dorei	11	0.0268293
Bacteria|Bacteroidetes|Bacteroidia|Bacteroidales|Bacteroidaceae|Bacteroides|Bacteroides eggerthii	11	0.0268293
Bacteria|Bacteroidetes|Bacteroidia|Bacteroidales|Bacteroidaceae|Bacteroides|Bacteroides finegoldii	4	0.0097561
Bacteria|Bacteroidetes|Bacteroidia|Bacteroidales|Bacteroidaceae|Bacteroides|Bacteroides fluxus	6	0.0146341
Bacteria|Bacteroidetes|Bacteroidia|Bacteroidales|Bacteroidaceae|Bacteroides|Bacteroides fragilis	1	0.00243902
Bacteria|Bacteroidetes|Bacteroidia|Bacteroidales|Bacteroidaceae|Bacteroides|Bacteroides helcogenes	15	0.0365854
Bacteria|Bacteroidetes|Bacteroidia|Bacteroidales|Bacteroidaceae|Bacteroides|Bacteroides intestinalis	1	0.00243902
Bacteria|Bacteroidetes|Bacteroidia|Bacteroidales|Bacteroidaceae|Bacteroides|Bacteroides ovatus	5	0.0121951
Bacteria|Bacteroidetes|Bacteroidia|Bacteroidales|Bacteroidaceae|Bacteroides|Bacteroides plebeius	3	0.00731707
Bacteria|Bacteroidetes|Bacteroidia|Bacteroidales|Bacteroidaceae|Bacteroides|Bacteroides salanitronis	13	0.0317073
Bacteria|Bacteroidetes|Bacteroidia|Bacteroidales|Bacteroidaceae|Bacteroides|Bacteroides sp.	3	0.00731707
Bacteria|Bacteroidetes|Bacteroidia|Bacteroidales|Bacteroidaceae|Bacteroides|Bacteroides sp. 1_1_14	10	0.0243902
Bacteria|Bacteroidetes|Bacteroidia|Bacteroidales|Bacteroidaceae|Bacteroides|Bacteroides sp. 20_3	1	0.00243902
Bacteria|Bacteroidetes|Bacteroidia|Bacteroidales|Bacteroidaceae|Bacteroides|Bacteroides sp. 3_1_23	1	0.00243902
Bacteria|Bacteroidetes|Bacteroidia|Bacteroidales|Bacteroidaceae|Bacteroides|Bacteroides sp. D1	1	0.00243902
Bacteria|Bacteroidetes|Bacteroidia|Bacteroidales|Bacteroidaceae|Bacteroides|Bacteroides sp. D2	3	0.00731707
Bacteria|Bacteroidetes|Bacteroidia|Bacteroidales|Bacteroidaceae|Bacteroides|Bacteroides sp. D20	8	0.0195122
Bacteria|Bacteroidetes|Bacteroidia|Bacteroidales|Bacteroidaceae|Bacteroides|Bacteroides sp. D22	10	0.0243902
Bacteria|Bacteroidetes|Bacteroidia|Bacteroidales|Bacteroidaceae|Bacteroides|Bacteroides uniformis	4	0.0097561
Bacteria|Bacteroidetes|Bacteroidia|Bacteroidales|Bacteroidaceae|Bacteroides|Bacteroides xylanisolvens	3	0.00731707
Bacteria|Bacteroidetes|Bacteroidia|Bacteroidales|Marinilabiliaceae|Anaerophaga|Anaerophaga sp. HS1	3	0.00731707
Bacteria|Bacteroidetes|Bacteroidia|Bacteroidales|Porphyromonadaceae|Dysgonomonas|Dysgonomonas gadei	1	0.00243902
Bacteria|Bacteroidetes|Bacteroidia|Bacteroidales|Porphyromonadaceae|Tannerella|Tannerella forsythia	5	0.0121951
Bacteria|Bacteroidetes|Bacteroidia|Bacteroidales|Porphyromonadaceae|Tannerella|Tannerella sp. 6_1_58FAA_CT1	8	0.0195122
Bacteria|Bacteroidetes|Bacteroidia|Bacteroidales|Prevotellaceae|Prevotella|	7	0.0170732
Bacteria|Bacteroidetes|Bacteroidia|Bacteroidales|Prevotellaceae|Prevotella|Prevotella bergensis	2	0.00487805
Bacteria|Bacteroidetes|Bacteroidia|Bacteroidales|Prevotellaceae|Prevotella|Prevotella bryantii	9	0.0219512
Bacteria|Bacteroidetes|Bacteroidia|Bacteroidales|Prevotellaceae|Prevotella|Prevotella buccae	1	0.00243902
Bacteria|Bacteroidetes|Bacteroidia|Bacteroidales|Prevotellaceae|Prevotella|Prevotella buccalis	15	0.0365854
Bacteria|Bacteroidetes|Bacteroidia|Bacteroidales|Prevotellaceae|Prevotella|Prevotella copri	9	0.0219512
Bacteria|Bacteroidetes|Bacteroidia|Bacteroidales|Prevotellaceae|Prevotella|Prevotella maculosa	12	0.0292683
Bacteria|Bacteroidetes|Bacteroidia|Bacteroidales|Prevotellaceae|Prevotella|Prevotella marshii	3	0.00731707
Bacteria|Bacteroidetes|Bacteroidia|Bacteroidales|Prevotellaceae|Prevotella|Prevotella multisaccharivorax	11	0.0268293
Bacteria|Bacteroidetes|Bacteroidia|Bacteroidales|Prevotellaceae|Prevotella|Prevotella oralis	68	0.165854
Bacteria|Bacteroidetes|Bacteroidia|Bacteroidales|Prevotellaceae|Prevotella|Prevotella pallens	6	0.0146341
Bacteria|Bacteroidetes|Bacteroidia|Bacteroidales|Prevotellaceae|Prevotella|Prevotella ruminicola	20	0.0487805
Bacteria|Bacteroidetes|Bacteroidia|Bacteroidales|Prevotellaceae|Prevotella|Prevotella sp. oral taxon 317	2	0.00487805
Bacteria|Bacteroidetes|Bacteroidia|Bacteroidales|Prevotellaceae|Prevotella|Prevotella sp. oral taxon 472	5	0.0121951
Bacteria|Bacteroidetes|Bacteroidia|Bacteroidales|Prevotellaceae|Prevotella|Prevotella stercorea	6	0.0146341
Bacteria|Bacteroidetes|Bacteroidia|Bacteroidales|Rikenellaceae|Alistipes|Alistipes sp. HGB5	15	0.0365854
Bacteria|Bacteroidetes|Flavobacteriia|Flavobacteriales|Cryomorphaceae|Owenweeksia|Owenweeksia hongkongensis	4	0.0097561
Bacteria|Bacteroidetes|Sphingobacteriia|Sphingobacteriales||Niastella|Niastella koreensis	7	0.0170732
Bacteria|Bacteroidetes|Sphingobacteriia|Sphingobacteriales|Sphingobacteriaceae|Sphingobacterium|Sphingobacterium spiritivorum	14	0.0341463
