# Supplementary material for: A straightforward and efficient analytical pipeline for metaproteome characterization
Source: Microbiome. 2014 Dec 10;2:49. doi: 10.1186/s40168-014-0049-2 (PMC4266899; doi:10.1186/s40168-014-0049-2)
Supplement: Additional file 7: Table S6. — Taxonomic assignments concerning protein members of the Wood-Ljungdahl and the dissimilatory sulfate reduction pathways. [file 40168_2014_49_MOESM7_ESM.xlsx]

## Sheet: Wood-Ljungdal
Protein/taxonomy	PSMs
Formyl-tetrahydrofolate synthetase	220
Unclassified taxonomy	73
Bacteria|Firmicutes|Clostridia|Clostridiales|Peptococcaceae|Desulfosporosinus|Desulfosporosinus meridiei	26
Bacteria|Firmicutes|Clostridia|Clostridiales|Peptococcaceae|Desulfosporosinus|Desulfosporosinus youngiae	21
Bacteria|Firmicutes|Clostridia|Thermoanaerobacterales|Thermoanaerobacterales Family III. Incertae Sedis|Thermosediminibacter|Thermosediminibacter oceani	18
Bacteria|Firmicutes|Negativicutes|Selenomonadales|Veillonellaceae|Acetonema|Acetonema longum	14
Bacteria|Firmicutes|Clostridia|Clostridiales|Lachnospiraceae||Lachnospiraceae bacterium 6_1_63FAA	13
Bacteria|Firmicutes|Clostridia|Clostridiales|Peptostreptococcaceae||[Clostridium] sticklandii	13
Bacteria|Firmicutes|Clostridia|Clostridiales|Peptococcaceae|Desulfosporosinus|Desulfosporosinus orientis	12
Bacteria|Firmicutes|Clostridia|Clostridiales|Peptococcaceae|Thermincola|Thermincola potens	8
Bacteria|Firmicutes|Clostridia|Clostridiales|Lachnospiraceae|Blautia|[Ruminococcus] obeum	7
Bacteria|Actinobacteria|Actinobacteria|Coriobacteriales|Coriobacteriaceae|Slackia|Slackia heliotrinireducens	7
Bacteria|Firmicutes|Clostridia|Clostridiales|Ruminococcaceae|Ruminococcus|Ruminococcus sp. 5_1_39BFAA	3
Bacteria|Firmicutes|Clostridia|Clostridiales|Peptococcaceae|Desulfosporosinus|Desulfosporosinus acidiphilus	2
Bacteria|Firmicutes|Clostridia|Clostridiales|Ruminococcaceae|Ruminococcus|Ruminococcus sp. SR1/5	1
Bacteria|Firmicutes|Clostridia|Clostridiales|Peptostreptococcaceae||[Clostridium] bartlettii	1
Bacteria|Firmicutes|Clostridia|Clostridiales|Lachnospiraceae|Marvinbryantia|Marvinbryantia formatexigens	1
Methylene-tetrahydrofolate reductase	55
Unclassified taxonomy	20
Bacteria|Firmicutes|Clostridia|Clostridiales|Lachnospiraceae||Lachnospiraceae bacterium 6_1_63FAA	13
Bacteria|Firmicutes|Clostridia|Clostridiales|Ruminococcaceae|Ruminococcus|Ruminococcus sp. SR1/5	12
Bacteria|Firmicutes|Clostridia|Clostridiales|Eubacteriaceae|Eubacterium|Eubacterium limosum	4
Bacteria|Firmicutes|Clostridia|Clostridiales|Lachnospiraceae|Blautia|Blautia hansenii	4
Bacteria|Firmicutes|Clostridia|Clostridiales|Lachnospiraceae|Blautia|Blautia hydrogenotrophica	2
Methyltransferase [methyltetrahydrofolate:corrinoid/iron-sulfur protein]	1
Bacteria|Firmicutes|Clostridia|Clostridiales|Lachnospiraceae||	1
Corrinoid/iron-sulfur protein	13
Bacteria|Firmicutes|Clostridia|Clostridiales|Lachnospiraceae||	13
Carbon monoxide dehydrogenase/Acetyl-CoA synthase	531
Unclassified taxonomy	195
Bacteria|Firmicutes|Clostridia|Clostridiales|Lachnospiraceae|Blautia|[Ruminococcus] obeum	108
Bacteria|Firmicutes|Clostridia|Clostridiales|Lachnospiraceae|Marvinbryantia|Marvinbryantia formatexigens	74
Bacteria|Firmicutes|Clostridia|Clostridiales|Lachnospiraceae|Blautia|Blautia hydrogenotrophica	64
Bacteria|Firmicutes|Clostridia|Clostridiales|Lachnospiraceae|Blautia|Blautia hansenii	18
Bacteria|Firmicutes|Clostridia|Clostridiales|Ruminococcaceae|Ruminococcus|Ruminococcus sp. SR1/5	18
Bacteria|Firmicutes|Clostridia|Clostridiales|Lachnospiraceae||	14
Bacteria|Spirochaetes|Spirochaetia|Spirochaetales|Spirochaetaceae|Treponema|Treponema azotonutricium	14
Bacteria|Firmicutes|Clostridia|Clostridiales|Lachnospiraceae|Syntrophococcus|Syntrophococcus sucromutans	13
Bacteria|Firmicutes|Clostridia|Clostridiales|Lachnospiraceae|Blautia|Blautia producta	7
Bacteria|Firmicutes|Clostridia|Clostridiales|Clostridiaceae|Clostridium|Clostridium sp. DLVIII	5
Bacteria|Firmicutes|Clostridia|Clostridiales|Clostridiaceae|Clostridium|Clostridium aceticum	1
Phosphate transacetylase	14
Unclassified taxonomy	9
Bacteria|Firmicutes|Clostridia|Clostridiales|Lachnospiraceae|Blautia|Blautia hydrogenotrophica	2
Bacteria|Firmicutes|Clostridia|Clostridiales|Ruminococcaceae||Ruminococcaceae bacterium D16	2
Bacteria|Actinobacteria|Actinobacteria|Coriobacteriales|Coriobacteriaceae|Collinsella|Collinsella intestinalis	1
Acetate kinase	105
Unclassified taxonomy	24
Bacteria|Firmicutes|Clostridia|Clostridiales|Clostridiaceae|Clostridium|Clostridium sp. D5	16
Bacteria|Firmicutes|Clostridia|Clostridiales|Clostridiaceae|Clostridium|Clostridium hathewayi	13
Bacteria|Firmicutes|Clostridia|Clostridiales|Ruminococcaceae||Ruminococcaceae bacterium D16	13
Bacteria|Firmicutes|Clostridia|Clostridiales||Pseudoflavonifractor|Pseudoflavonifractor capillosus	12
Bacteria|Firmicutes|Clostridia|Clostridiales|Lachnospiraceae||	10
Bacteria|Firmicutes|Clostridia|Clostridiales|Lachnospiraceae|Coprococcus|Coprococcus comes	5
Bacteria|Firmicutes|Clostridia|Clostridiales|Ruminococcaceae|Ruminococcus|Ruminococcus sp. 5_1_39BFAA	3
Bacteria|Firmicutes|Clostridia|Clostridiales|Eubacteriaceae|Eubacterium|Eubacterium rectale	3
Bacteria|Firmicutes|Clostridia|Clostridiales|Clostridiaceae|Clostridium|	3
Bacteria|Firmicutes|Clostridia|Clostridiales|Eubacteriaceae|Eubacterium|Eubacterium eligens	2
Bacteria|Firmicutes|Clostridia|Clostridiales|Lachnospiraceae|Roseburia|Roseburia intestinalis	1

## Sheet: Sulfate reduction
Protein/taxonomy	PSMs
ATP sulfurylase	31
Bacteria|Proteobacteria|Deltaproteobacteria|Desulfovibrionales|Desulfovibrionaceae|Desulfovibrio|	15
Bacteria|Proteobacteria|Deltaproteobacteria|Desulfovibrionales|Desulfovibrionaceae|Desulfovibrio|Desulfovibrio piger	9
Bacteria|Firmicutes|Negativicutes|Selenomonadales|Veillonellaceae|Megasphaera|Megasphaera elsdenii	4
Bacteria|Proteobacteria|Deltaproteobacteria|Desulfovibrionales|Desulfovibrionaceae|Desulfovibrio|Desulfovibrio desulfuricans	3
APS reductase	29
Bacteria|Proteobacteria|Deltaproteobacteria|Desulfovibrionales|Desulfovibrionaceae|Desulfovibrio|Desulfovibrio piger	13
Bacteria|Proteobacteria|Deltaproteobacteria|Desulfovibrionales|Desulfovibrionaceae|Desulfovibrio|Desulfovibrio desulfuricans	11
Bacteria|Proteobacteria|Deltaproteobacteria|Desulfovibrionales|Desulfovibrionaceae|Desulfovibrio|	4
Bacteria|Proteobacteria|Deltaproteobacteria|Desulfovibrionales|Desulfovibrionaceae|Desulfovibrio|Desulfovibrio vulgaris	1
Sulfite reductase, dissimilatory-type	56
Bacteria|Proteobacteria|Deltaproteobacteria|Desulfovibrionales|Desulfovibrionaceae|Desulfovibrio|	34
Bacteria|Proteobacteria|Deltaproteobacteria|Desulfovibrionales|Desulfovibrionaceae|Desulfovibrio|Desulfovibrio piger	8
Unclassified taxonomy	7
Bacteria|Proteobacteria|Deltaproteobacteria|Desulfovibrionales|Desulfovibrionaceae|Desulfovibrio|Desulfovibrio desulfuricans	5
Bacteria|Proteobacteria|Deltaproteobacteria|Desulfovibrionales|Desulfovibrionaceae|Desulfovibrio|Desulfovibrio sp. 6_1_46AFAA	2
