# Supplementary material for: A straightforward and efficient analytical pipeline for metaproteome characterization
Source: Microbiome. 2014 Dec 10;2:49. doi: 10.1186/s40168-014-0049-2 (PMC4266899; doi:10.1186/s40168-014-0049-2)
Supplement: Additional file 8: Table S7. — Characteristics of the protein databases used in this work. [file 40168_2014_49_MOESM8_ESM.xlsx]

## Sheet: Database information
Sample	Database type	No. of sequences	No. of residues	Mean sequence length (aa)
4MUM		11789	3519859	298.571
9MM		52421	12915803	246.386
MFM	metagenomic sequences	9498184	403758727	42.509
	UniProtKB sequences	141165	61961830	438.932
	total	9639349	465720557	48.3145
